# Supplementary material for: Synergistic Therapeutic Platform Combining Transcranial Low-Intensity Ultrasound Stimulation and Curcumin Load Liposome Ameliorates Cerebral Ischemia by Modulating Microglia Polarization-Mediated Neuroinflammatory Microenvironment
Source: Research (Wash D C). 2025 Sep 11;8:0861. doi: 10.34133/research.0861 (PMC12423505; doi:10.34133/research.0861)
Supplement: Supplementary 1 — Figs. S1 to S16 Tables S1 to S4 [file research.0861.f1.zip]

Archive with 4 entries (4 files):
- Supplemental Figure.docx
- Supplemental Table 1 and 2 .docx
- Supplementary Table 3.xlsx
- Supplementary Table 4.xlsx
