# Supplementary material for: Synergistic Therapeutic Platform Combining Transcranial Low-Intensity Ultrasound Stimulation and Curcumin Load Liposome Ameliorates Cerebral Ischemia by Modulating Microglia Polarization-Mediated Neuroinflammatory Microenvironment
Source: Research (Wash D C). 2025 Sep 11;8:0861. doi: 10.34133/research.0861 (PMC12423505; doi:10.34133/research.0861)
Supplement: Supplementary 1 — Figs. S1 to S16 Tables S1 to S4 [file research.0861.f1.zip › Supplementary Table 3.xlsx]

## Sheet: Supplementary Table 3
SYMBOL	logFC	logCPM	LR	PValue	FDR	regulated
Lhx9	7.26942	3.1258	114.202	1.17689e-26	2.30376e-22	up
Unc13c	4.63985	5.58949	103.277	2.91437e-24	2.85244e-20	up
Slc17a6	5.50997	6.2104	101.416	7.45504e-24	4.86441e-20	up
Shox2	6.57213	3.92603	94.4895	2.46401e-22	1.05393e-18	up
Cbln4	5.38571	3.0041	94.3143	2.69204e-22	1.05393e-18	up
Htr2c	4.59344	5.75883	70.1678	5.44691e-17	1.77705e-13	up
Ndst4	5.03896	2.14277	69.0234	9.73044e-17	2.72105e-13	up
Arhgap36	4.77888	1.79576	66.1386	4.20302e-16	1.02843e-12	up
Etnppl	4.38323	5.40347	62.1916	3.11608e-15	6.77748e-12	up
Ntng1	4.39815	5.45457	60.9313	5.91025e-15	1.15693e-11	up
Abhd12b	6.18984	2.97158	59.7577	1.07282e-14	1.90913e-11	up
Usp29	3.71514	4.63524	58.6874	1.84824e-14	2.96121e-11	up
Calb2	3.68626	4.92264	58.5653	1.96658e-14	2.96121e-11	up
Tfap2d	6.86423	-0.0827639	57.8029	2.89746e-14	4.05126e-11	up
Glra1	5.81134	2.47624	57.3999	3.55628e-14	4.64094e-11	up
Gata3	4.81844	1.43864	57.2353	3.86663e-14	4.73059e-11	up
Syndig1l	4.32281	2.36675	55.2211	1.07706e-13	1.22197e-10	up
Col25a1	3.97135	4.88457	55.1379	1.12365e-13	1.22197e-10	up
AW551984	3.39123	3.78728	54.831	1.31354e-13	1.32443e-10	up
Cbln1	4.45539	3.80335	54.7725	1.35318e-13	1.32443e-10	up
Tenm1	3.91741	4.36991	52.6148	4.05824e-13	3.70071e-10	up
Trpc5	4.30887	2.28518	52.5665	4.15916e-13	3.70071e-10	up
Sv2c	3.32989	4.66438	52.338	4.67248e-13	3.97669e-10	up
Gabrb2	3.94072	5.90162	51.9599	5.66454e-13	4.62014e-10	up
Ubap1l	3.59161	2.71837	50.8119	1.01654e-12	7.95954e-10	up
Zcchc12	3.05832	4.98613	50.3485	1.28726e-12	9.69161e-10	up
Nts	4.60528	1.03123	49.8827	1.6322e-12	1.18334e-09	up
Dgkk	5.44574	2.46422	49.1382	2.38545e-12	1.66769e-09	up
Chrnb3	5.80122	0.977946	48.9452	2.63217e-12	1.77671e-09	up
Adcyap1	4.13194	2.38717	48.4028	3.47065e-12	2.2646e-09	up
Irs4	4.29091	0.902333	48.3261	3.6092e-12	2.27903e-09	up
Slitrk6	5.31946	2.84391	47.5275	5.42368e-12	3.31776e-09	up
Pgr15l	6.33308	-0.513691	47.1051	6.7282e-12	3.99105e-09	up
Htr7	3.44857	2.76621	46.6721	8.39168e-12	4.83139e-09	up
Rph3a	3.34089	7.2844	46.2426	1.0448e-11	5.84341e-09	up
C1ql4	7.63246	-0.0785938	45.777	1.32511e-11	7.20527e-09	up
Adamts19	5.69041	0.577977	45.1321	1.84185e-11	9.7444e-09	up
Zdbf2	3.48314	3.42668	45.0021	1.96826e-11	1.01391e-08	up
Dlk1	3.36227	4.2678	44.7295	2.26219e-11	1.13545e-08	up
Plcxd3	3.91739	1.49024	44.2916	2.82928e-11	1.35929e-08	up
Cntnap5b	3.91512	2.11305	44.2793	2.84705e-11	1.35929e-08	up
Scg2	3.48663	6.7417	43.5124	4.21285e-11	1.96349e-08	up
Oprk1	3.80416	1.75985	43.4541	4.3402e-11	1.97132e-08	up
Lin28b	3.55273	2.06649	43.4136	4.43107e-11	1.97132e-08	up
Ret	2.96766	3.90771	43.2967	4.70381e-11	2.04616e-08	up
Ryr3	3.39108	4.96114	43.0652	5.29446e-11	2.25302e-08	up
A330076C08Rik	5.76638	0.18678	42.9243	5.68989e-11	2.36978e-08	up
Rab3c	3.46633	7.78062	42.8601	5.87988e-11	2.39789e-08	up
Cntnap5c	4.54952	1.22103	42.7006	6.37928e-11	2.53494e-08	up
Irx2	4.62472	2.0345	42.6715	6.47494e-11	2.53494e-08	up
Patj	2.88011	4.90534	42.48	7.14103e-11	2.74089e-08	up
Gad2	2.86965	7.06861	42.3506	7.62911e-11	2.87192e-08	up
Dzank1	2.93225	7.34628	42.3006	7.82698e-11	2.87707e-08	up
Smim17	3.20084	3.06882	42.2733	7.93675e-11	2.87707e-08	up
Aff2	3.31227	3.11617	42.1045	8.65223e-11	3.07941e-08	up
Scn1a	3.18179	6.60011	41.958	9.32537e-11	3.25972e-08	up
Gabrq	4.40593	1.53554	41.7236	1.05135e-10	3.61055e-08	up
Htr1b	3.50262	1.66391	41.625	1.10568e-10	3.73166e-08	up
Lhx1	4.23774	0.792104	41.5619	1.14198e-10	3.78884e-08	up
Hs6st2	2.7685	4.15736	41.4634	1.20098e-10	3.9182e-08	up
Nell1	2.9209	4.73015	41.4025	1.23899e-10	3.97593e-08	up
Chrna6	5.2848	1.02105	40.8948	1.60645e-10	5.07197e-08	up
Gabra5	3.3369	4.06991	40.7959	1.68985e-10	5.2506e-08	up
Gpr139	3.96023	2.26088	40.4825	1.98388e-10	6.06787e-08	up
Pcsk1	3.93516	3.73116	40.4325	2.03523e-10	6.12918e-08	up
Nefh	3.16438	5.83466	40.0371	2.49187e-10	7.39066e-08	up
Tshz2	2.53185	5.80648	39.9464	2.61032e-10	7.62642e-08	up
Zbed6	3.32103	3.90831	39.4683	3.33424e-10	9.59821e-08	up
Ebf3	3.59339	2.87465	39.089	4.04915e-10	1.14873e-07	up
Zfp804a	4.04645	3.75952	38.947	4.35473e-10	1.21777e-07	up
Pcdh11x	3.03774	3.13472	38.8808	4.50487e-10	1.24201e-07	up
Slc6a5	5.53143	0.452387	38.8274	4.62994e-10	1.25876e-07	up
Slc6a3	4.88151	3.30768	37.6236	8.58004e-10	2.30074e-07	up
Elavl2	3.00882	5.26977	37.5137	9.07719e-10	2.40116e-07	up
Lgi2	2.54478	5.77643	37.2291	1.05034e-09	2.74138e-07	up
Trhr	3.55218	0.897479	36.8251	1.29215e-09	3.32815e-07	up
Rgs17	2.83294	5.63783	36.7525	1.34119e-09	3.3796e-07	up
Klhl1	3.39319	2.37517	36.74	1.3498e-09	3.3796e-07	up
Hcn4	3.21289	2.96581	36.7197	1.36393e-09	3.3796e-07	up
Stxbp5l	4.39195	3.52832	36.6869	1.3871e-09	3.39405e-07	up
Rgs8	2.86112	5.65253	36.0283	1.94475e-09	4.69981e-07	up
Mcf2	3.54134	2.44767	35.9937	1.97955e-09	4.72557e-07	up
Syt9	3.18413	3.98541	35.9104	2.06607e-09	4.87268e-07	up
Chrm2	3.46129	4.10944	35.5983	2.42496e-09	5.65103e-07	up
Cdr1os	3.00819	4.76402	35.5618	2.47085e-09	5.69022e-07	up
Scn9a	4.36161	1.97554	35.5274	2.51488e-09	5.72428e-07	up
Plch1	2.58954	4.12668	35.424	2.65203e-09	5.96707e-07	up
Cbln2	2.92513	3.31586	35.378	2.7154e-09	6.04022e-07	up
Gpr101	3.99575	2.12316	35.3409	2.76765e-09	6.08728e-07	up
Cabp7	3.1515	4.19215	35.2897	2.84134e-09	6.14519e-07	up
Npsr1	3.86519	0.450152	35.2791	2.85677e-09	6.14519e-07	up
Grm4	2.97909	3.99051	35.15	3.05262e-09	6.4951e-07	up
Gpr165	2.67307	3.21124	34.9975	3.30136e-09	6.94883e-07	up
A330074K22Rik	2.7154	3.12166	34.7404	3.76741e-09	7.84542e-07	up
Vwc2l	2.76227	3.21682	34.6657	3.91472e-09	8.06639e-07	up
Peg3	2.86458	8.46916	34.4444	4.38599e-09	8.94331e-07	up
Pou4f1	5.02058	0.542288	34.0257	5.43878e-09	1.09097e-06	up
2410021H03Rik	4.56345	-0.478052	34.0175	5.46184e-09	1.09097e-06	up
Zkscan16	3.0528	3.97678	33.892	5.8257e-09	1.1519e-06	up
Olfm3	3.20423	3.66077	33.8515	5.94826e-09	1.16437e-06	up
Drd5	4.60737	-0.164072	33.7085	6.4021e-09	1.2408e-06	up
Vat1l	2.27808	5.69213	33.4426	7.33983e-09	1.4086e-06	up
Glra2	3.13203	2.4688	33.3582	7.66555e-09	1.45683e-06	up
Atp8a2	2.30616	5.41654	33.3221	7.80891e-09	1.4618e-06	up
Gm57492	2.30616	5.41654	33.3141	7.84106e-09	1.4618e-06	up
Gnal	2.41377	6.08789	33.2157	8.24805e-09	1.52317e-06	up
Vamp1	2.47808	7.18379	33.056	8.95437e-09	1.63033e-06	up
E130112N10Rik	2.47808	7.18379	33.0472	8.99492e-09	1.63033e-06	up
Dcc	2.63834	3.59362	33.0003	9.21455e-09	1.65481e-06	up
Spock3	2.64438	5.61645	32.8485	9.96264e-09	1.7729e-06	up
Pou6f2	3.44355	0.969693	32.8096	1.01639e-08	1.77935e-06	up
Pcp4	3.676	1.10572	32.8064	1.01807e-08	1.77935e-06	up
Ipw	2.48133	5.34452	32.7665	1.03919e-08	1.80019e-06	up
Drd2	3.113	2.00151	32.658	1.09889e-08	1.88691e-06	up
Rimkla	2.46131	4.08985	32.5435	1.16555e-08	1.98397e-06	up
Mab21l1	3.41371	0.828182	32.3318	1.2997e-08	2.19324e-06	up
Kcna2	2.64381	7.61387	32.2351	1.36598e-08	2.28539e-06	up
Unc80	2.93973	7.45421	32.1976	1.39263e-08	2.31024e-06	up
Pmfbp1	4.22502	-0.160723	32.1198	1.44955e-08	2.38445e-06	up
Rab9b	2.61741	3.83059	32.0896	1.47225e-08	2.40161e-06	up
Magel2	3.47916	1.13374	32.0206	1.52543e-08	2.46396e-06	up
Adarb2	2.83682	3.69747	32.0077	1.53565e-08	2.46396e-06	up
Nmbr	3.76238	0.304479	31.9226	1.60443e-08	2.5325e-06	up
1700016L04Rik	3.76238	0.304479	31.9117	1.61345e-08	2.5325e-06	up
Ankrd34b	3.06688	3.83579	31.8932	1.62884e-08	2.5325e-06	up
Kcna4	2.89486	3.06986	31.8917	1.63011e-08	2.5325e-06	up
Pirt	4.36715	-0.0267476	31.6873	1.81104e-08	2.79142e-06	up
H2-Ab1	-3.01257	6.23026	31.6477	1.84836e-08	2.82669e-06	down
Tacr3	3.60065	1.48018	31.3697	2.13281e-08	3.23641e-06	up
Cntnap2	2.32609	6.15517	31.2604	2.25632e-08	3.39474e-06	up
Nefl	2.90777	6.88873	31.2471	2.27183e-08	3.39474e-06	up
Sgpp2	2.49965	4.02957	31.0411	2.52619e-08	3.74623e-06	up
Plcb4	2.65492	6.3868	31.0137	2.56211e-08	3.76832e-06	up
Srrm4os	3.62143	1.0743	31.0005	2.57959e-08	3.76832e-06	up
Prkg2	3.0342	2.67323	30.9699	2.62057e-08	3.79982e-06	up
Syt2	2.78196	5.99575	30.4743	3.3832e-08	4.86957e-06	up
Cdh18	2.80604	3.25644	30.42	3.47919e-08	4.97118e-06	up
Rit2	2.64835	5.47933	30.2728	3.75352e-08	5.32428e-06	up
Ankrd34c	3.58604	2.71013	30.2113	3.87436e-08	5.45615e-06	up
Glra3	3.30366	2.80074	30.102	4.0991e-08	5.73142e-06	up
Terb1	5.51353	-1.33545	30.0739	4.15898e-08	5.7739e-06	up
Nrip3	3.05006	6.42188	29.8059	4.77535e-08	6.5393e-06	up
Erich3	2.20985	4.65007	29.8052	4.77712e-08	6.5393e-06	up
Tac1	3.89309	1.86717	29.7245	4.98006e-08	6.76977e-06	up
Hecw1	3.00178	5.22715	29.5922	5.33185e-08	7.198e-06	up
Slc27a2	2.88176	2.12808	29.5643	5.40908e-08	7.21685e-06	up
Fibcd1	4.24846	2.44506	29.5606	5.41955e-08	7.21685e-06	up
Gm8281	4.92589	-0.934504	29.543	5.46893e-08	7.23341e-06	up
Kcnq3	2.66752	6.14362	29.5162	5.54517e-08	7.28293e-06	up
Kcnc2	2.57384	5.88734	29.5038	5.58079e-08	7.28293e-06	up
Esrrg	2.35568	4.45778	29.4182	5.83259e-08	7.56112e-06	up
H2-Eb1	-2.67375	5.22211	29.3756	5.96241e-08	7.67856e-06	down
Grm1	2.9128	5.03856	29.2789	6.26731e-08	8.01847e-06	up
Shisa9	2.51161	5.46264	29.2593	6.33121e-08	8.04763e-06	up
Gabra1	3.22331	7.40513	29.1712	6.62573e-08	8.36765e-06	up
Zfp612	2.19252	5.49021	29.0418	7.08341e-08	8.83334e-06	up
Ncam2	2.78471	5.66029	29.0414	7.08472e-08	8.83334e-06	up
Lonrf2	2.24662	6.70828	28.9759	7.32848e-08	9.07943e-06	up
C1ql2	3.87028	3.00487	28.8083	7.99086e-08	9.8378e-06	up
Map7d2	2.65241	6.109	28.792	8.05851e-08	9.85908e-06	up
Gpr149	4.34768	0.236202	28.6733	8.56781e-08	1.03833e-05	up
Cdh8	2.71421	4.25461	28.6676	8.59306e-08	1.03833e-05	up
Rab27b	2.80576	3.88424	28.5517	9.12292e-08	1.09559e-05	up
Gm2694	3.01634	0.884097	28.441	9.65979e-08	1.15299e-05	up
Dnm3	2.38312	7.05786	28.4208	9.76094e-08	1.158e-05	up
Cacnb4	2.55812	5.81122	28.3745	9.99722e-08	1.17889e-05	up
Tacr1	2.74532	1.93167	28.3116	1.03276e-07	1.20902e-05	up
Tmem255a	2.16969	4.77429	28.3025	1.03762e-07	1.20902e-05	up
H2-Q2	4.06699	-0.426197	28.2677	1.05645e-07	1.22367e-05	up
Zfp92	2.89208	1.34505	28.0875	1.15953e-07	1.33516e-05	up
Tdrd5	3.34921	0.693719	27.9784	1.22674e-07	1.4043e-05	up
Zfhx4	2.32605	4.72813	27.9438	1.24891e-07	1.42136e-05	up
Nhlh2	4.06838	0.660293	27.925	1.26112e-07	1.42162e-05	up
Gckr	4.53446	-0.0809813	27.9211	1.26366e-07	1.42162e-05	up
Gm19461	3.41443	0.484317	27.747	1.3826e-07	1.54153e-05	up
Ank1	2.1586	5.82707	27.7328	1.39282e-07	1.54153e-05	up
Bend6	2.74509	6.36275	27.7313	1.39387e-07	1.54153e-05	up
Lgr5	2.79046	1.83397	27.582	1.50573e-07	1.65344e-05	up
Pclo	2.62549	6.7176	27.574	1.51195e-07	1.65344e-05	up
Ttll7	2.63515	7.19295	27.4334	1.62598e-07	1.76825e-05	up
Nalcn	2.1939	5.87673	27.3591	1.68966e-07	1.82736e-05	up
Zfp804b	4.20337	-0.159538	27.2474	1.79015e-07	1.92539e-05	up
Scn4b	2.42954	5.21491	27.1331	1.89921e-07	2.03154e-05	up
Dsg1c	5.75547	-1.15138	27.047	1.98564e-07	2.11244e-05	up
Kcnip4	3.12135	4.97601	27.0276	2.00575e-07	2.1223e-05	up
Gprasp2	2.17584	6.40465	26.9584	2.07883e-07	2.18733e-05	up
Rora	2.80519	6.39363	26.9484	2.08956e-07	2.18733e-05	up
Lancl3	2.8151	1.74426	26.9064	2.13546e-07	2.22349e-05	up
A230001M10Rik	2.97811	1.036	26.8684	2.17796e-07	2.25575e-05	up
Gm18609	2.84213	1.84572	26.8251	2.22731e-07	2.2865e-05	up
Asxl3	2.41943	3.14565	26.8218	2.23102e-07	2.2865e-05	up
Nap1l3	2.19875	4.45072	26.7576	2.30645e-07	2.3515e-05	up
Hs3st5	3.00643	1.22134	26.6314	2.46204e-07	2.49712e-05	up
Gm41414	5.81012	-0.951651	26.5292	2.59589e-07	2.60874e-05	up
Chrna4	2.14049	5.43489	26.527	2.59875e-07	2.60874e-05	up
Gpr158	2.65223	6.02913	26.4744	2.67059e-07	2.6595e-05	up
Scn3b	2.45412	5.52524	26.4701	2.67649e-07	2.6595e-05	up
Elavl4	2.5203	4.7855	26.3451	2.85546e-07	2.82301e-05	up
Cacnb2	2.39061	4.83928	26.3036	2.91739e-07	2.84606e-05	up
Tafa4	4.2467	0.393105	26.3023	2.91937e-07	2.84606e-05	up
Rims1	2.4137	6.28586	26.3003	2.92239e-07	2.84606e-05	up
Pld5	2.52029	2.16835	26.2364	3.02072e-07	2.92726e-05	up
Vsnl1	2.69394	7.89712	26.2124	3.05849e-07	2.94925e-05	up
Nap1l5	2.65708	7.92274	26.1851	3.10208e-07	2.97663e-05	up
Fstl5	2.34232	3.77175	26.1041	3.23497e-07	3.089e-05	up
Mir341	4.9886	-0.968432	25.9702	3.46733e-07	3.28411e-05	up
Ahi1	2.21524	7.1521	25.9671	3.47285e-07	3.28411e-05	up
Gdap1	2.50567	5.86251	25.9185	3.56131e-07	3.35157e-05	up
Kcnd2	2.52068	5.46092	25.8924	3.60979e-07	3.38094e-05	up
Agtr2	4.5743	-0.411652	25.8406	3.70808e-07	3.45646e-05	up
Spock1	2.30757	6.86092	25.7168	3.95366e-07	3.66791e-05	up
Lypd6b	2.66242	2.76533	25.7015	3.98522e-07	3.67975e-05	up
Rab37	2.50232	3.52954	25.6716	4.04745e-07	3.71966e-05	up
Hecw2	2.16393	4.73115	25.5854	4.23229e-07	3.87136e-05	up
4930447C04Rik	3.11012	1.78934	25.5543	4.301e-07	3.91591e-05	up
Scn2a	2.44901	6.73165	25.5082	4.40508e-07	3.9921e-05	up
Foxa1	4.85629	-1.00564	25.462	4.51181e-07	4.06998e-05	up
Tuba1c	-2.25584	6.21358	25.4277	4.59279e-07	4.11597e-05	down
Rims2	2.5735	5.71629	25.418	4.61584e-07	4.11597e-05	up
Tunar	2.46293	3.629	25.4138	4.62587e-07	4.11597e-05	up
Csrnp3	2.56701	5.36183	25.4047	4.64778e-07	4.11676e-05	up
Plcxd2	2.19498	6.15309	25.3841	4.69769e-07	4.14222e-05	up
Nexmif	2.68794	3.88253	25.3262	4.84082e-07	4.24928e-05	up
Thsd7a	2.34395	4.54298	25.3137	4.87234e-07	4.25786e-05	up
Epn3	2.72046	2.31443	25.2826	4.95143e-07	4.30774e-05	up
Med12l	2.01767	4.72971	25.248	5.0411e-07	4.36266e-05	up
Homer2	2.35686	4.5185	25.2299	5.08884e-07	4.36266e-05	up
Ppargc1a	2.14261	5.22725	25.2267	5.09716e-07	4.36266e-05	up
Spon2	-2.98009	1.01252	25.2242	5.1037e-07	4.36266e-05	down
Foxp2	2.71524	4.02867	25.2136	5.13185e-07	4.36765e-05	up
Mrap2	2.74319	1.7631	25.1836	5.21223e-07	4.41686e-05	up
Fndc5	2.08912	5.34981	25.1635	5.26693e-07	4.44247e-05	up
Dennd5b	2.09747	5.48704	25.1559	5.28784e-07	4.44247e-05	up
Lrrn4	4.05874	-0.865389	25.1155	5.39975e-07	4.5171e-05	up
Pax5	4.89927	1.21899	25.0826	5.49254e-07	4.57517e-05	up
Mdga2	2.1987	4.41881	25.0205	5.67236e-07	4.70494e-05	up
Kcna1	1.87827	6.13329	24.94	5.91434e-07	4.87785e-05	up
Gjd2os	3.32215	0.73009	24.9347	5.93067e-07	4.87785e-05	up
Pax7	6.05587	0.705183	24.9109	6.00431e-07	4.91776e-05	up
Slc24a2	2.72208	7.9958	24.8319	6.25533e-07	5.10201e-05	up
Nova1	2.02056	5.76797	24.7774	6.43481e-07	5.22661e-05	up
Pak3	2.24668	5.53932	24.7478	6.53439e-07	5.28556e-05	up
Necab1	2.39769	5.99555	24.6934	6.72153e-07	5.41457e-05	up
Cntnap5a	2.7038	4.42293	24.6144	7.0028e-07	5.61803e-05	up
Mctp2	2.96736	1.6498	24.5565	7.21626e-07	5.76565e-05	up
A930017M01Rik	2.28475	3.66682	24.5065	7.40599e-07	5.87228e-05	up
Wnk3	2.55476	4.07407	24.5055	7.40972e-07	5.87228e-05	up
Kcnb2	2.37081	3.46619	24.4783	7.51532e-07	5.93195e-05	up
Fgf13	2.42859	5.17397	24.4689	7.5519e-07	5.93689e-05	up
Camta1	2.2843	7.40848	24.4174	7.75665e-07	6.07345e-05	up
Qrfprl	4.12484	-1.27055	24.3445	8.05556e-07	6.28237e-05	up
Abtb3	2.10316	4.5709	24.3316	8.10963e-07	6.29421e-05	up
Ttbk2	2.32266	5.91893	24.3256	8.13505e-07	6.29421e-05	up
Zim1	2.13866	3.42694	24.2961	8.2608e-07	6.36635e-05	up
Ptpn4	2.8067	5.96125	24.2093	8.6416e-07	6.6337e-05	up
Eif5a2	2.20589	5.3739	24.1788	8.77946e-07	6.7132e-05	up
Asb18	2.8038	0.830601	24.1687	8.82528e-07	6.72198e-05	up
St8sia3	2.50843	5.56863	24.1581	8.87424e-07	6.73307e-05	up
Caln1	2.17114	6.37979	24.1129	9.08489e-07	6.86629e-05	up
Pcdh17	1.93489	5.62336	24.082	9.23205e-07	6.95067e-05	up
Foxb1	5.59908	-1.19154	24.0679	9.29981e-07	6.96022e-05	up
4933429O19Rik	4.46015	-0.693775	24.061	9.33334e-07	6.96022e-05	up
Sox14	4.94251	-0.0579223	24.0572	9.35141e-07	6.96022e-05	up
B630019K06Rik	2.15133	3.87431	24.0354	9.45806e-07	7.00695e-05	up
Mir124-2hg	3.22324	3.30066	24.0298	9.48578e-07	7.00695e-05	up
Nefm	2.57217	7.28248	24.0116	9.57548e-07	7.04661e-05	up
Slc6a11	2.20317	7.83149	23.956	9.85622e-07	7.22605e-05	up
Onecut2	3.19089	1.70761	23.9434	9.9208e-07	7.22972e-05	up
Cntn5	2.78762	2.03926	23.9407	9.9351e-07	7.22972e-05	up
Rnf152	2.27862	4.18912	23.8926	1.01862e-06	7.37353e-05	up
Prlr	3.93963	3.41237	23.8885	1.02081e-06	7.37353e-05	up
Gabrg2	2.41383	5.51148	23.8751	1.02791e-06	7.39752e-05	up
Ano5	3.37584	1.41246	23.8508	1.04099e-06	7.46424e-05	up
Ddc	2.25825	3.65169	23.8339	1.05016e-06	7.50249e-05	up
Dok6	2.26651	5.12132	23.8218	1.05681e-06	7.52257e-05	up
Gm19500	2.49949	2.90304	23.8026	1.06739e-06	7.57037e-05	up
Slc10a4	3.40275	1.16616	23.7884	1.0753e-06	7.59889e-05	up
Esrrb	3.03705	1.21683	23.7568	1.09311e-06	7.69701e-05	up
Nrxn3	2.10177	6.39134	23.7048	1.12303e-06	7.86736e-05	up
Cracd	1.95405	5.75463	23.6999	1.1259e-06	7.86736e-05	up
Xkr4	3.13789	3.0002	23.6902	1.13159e-06	7.86736e-05	up
Agt	2.52174	6.18523	23.6871	1.13338e-06	7.86736e-05	up
Grm5	2.24139	5.79713	23.6394	1.16184e-06	8.0364e-05	up
Bicd1	2.34317	4.38176	23.627	1.16935e-06	8.05989e-05	up
Clmn	2.0169	6.74124	23.6153	1.1765e-06	8.08071e-05	up
Barhl1	4.44764	-0.573923	23.5935	1.18987e-06	8.14392e-05	up
Tcf7l2	2.10979	5.46785	23.5323	1.22832e-06	8.37781e-05	up
Arfgef3	2.47058	5.79564	23.5111	1.24198e-06	8.44156e-05	up
Psg16	2.64912	1.73817	23.445	1.28537e-06	8.70628e-05	up
Gabrg3	2.37519	3.87187	23.4313	1.29456e-06	8.73825e-05	up
Nmur2	4.92515	-1.76915	23.3693	1.33692e-06	8.9932e-05	up
Cntnap4	2.37281	3.58157	23.3119	1.37742e-06	9.23391e-05	up
Far2	2.17237	4.21435	23.2779	1.40202e-06	9.36675e-05	up
Gprin3	2.89034	2.2148	23.2608	1.41457e-06	9.41841e-05	up
Ghsr	3.86864	-0.644077	23.2199	1.44493e-06	9.58798e-05	up
Kcnma1	2.45929	6.73801	23.1706	1.4825e-06	9.80402e-05	up
Nrsn2	2.40593	4.45141	23.1481	1.49992e-06	9.88584e-05	up
Th	3.05234	2.3201	23.133	1.51172e-06	9.93019e-05	up
Rd3l	5.22929	-1.5146	23.1084	1.53118e-06	0.000100244	up
A330023F24Rik	2.08213	5.33558	23.051	1.57756e-06	0.000102803	up
Map1b	2.62784	9.34722	23.0471	1.58078e-06	0.000102803	up
Krt222	2.37358	4.26815	23.0375	1.58876e-06	0.00010298	up
Ankrd55	2.40605	1.88924	22.9727	1.64319e-06	0.000106156	up
Kcng3	4.83763	-1.11856	22.957	1.65662e-06	0.000106672	up
Gprasp1	2.39697	8.29264	22.94	1.67142e-06	0.000107272	up
Slc7a14	2.03684	6.0321	22.9	1.70653e-06	0.000109168	up
D430036J16Rik	4.17123	-1.40916	22.7903	1.80673e-06	0.000114962	up
Nap1l2	2.26547	5.46707	22.7881	1.80885e-06	0.000114962	up
Csmd3	2.19066	3.95964	22.7766	1.81969e-06	0.000115277	up
Lhx1os	3.72839	-0.310639	22.7173	1.87674e-06	0.000118507	up
Faxc	1.97337	4.86882	22.6412	1.95255e-06	0.000122898	up
Hcn1	2.35068	4.85706	22.5868	2.00855e-06	0.000125554	up
Doc2b	2.43442	3.79795	22.582	2.01363e-06	0.000125554	up
Col19a1	3.03919	2.4682	22.5816	2.014e-06	0.000125554	up
Nr4a2	2.26858	3.40689	22.5248	2.07451e-06	0.000128916	up
Gm14296	4.03012	0.167382	22.4918	2.11047e-06	0.000130275	up
Ptpn3	2.71098	5.23806	22.4879	2.11474e-06	0.000130275	up
Pde11a	2.84084	1.20514	22.4864	2.11634e-06	0.000130275	up
Ramp3	2.79303	2.83599	22.2989	2.33346e-06	0.000143189	up
Akap6	2.06699	6.80614	22.2817	2.35435e-06	0.00014402	up
Pcdh9	1.98434	6.67519	22.2451	2.39969e-06	0.000146336	up
Sfmbt2	2.36016	1.88905	22.2057	2.44947e-06	0.000148908	up
Rtl4	2.83732	0.616259	22.1321	2.54514e-06	0.000154245	up
Cntn1	2.07068	7.54284	22.0739	2.62358e-06	0.000158508	up
Otx2os1	4.02163	-1.30978	22.0631	2.63839e-06	0.000158912	up
Ache	2.10134	5.24485	21.994	2.73506e-06	0.000164229	up
Fgf12	2.47932	5.87836	21.9251	2.83499e-06	0.000169709	up
5330434G04Rik	2.59161	2.29175	21.8684	2.92006e-06	0.000174269	up
Grid2ip	3.29468	2.70952	21.8366	2.96888e-06	0.000176644	up
Spink10	3.41555	1.08348	21.7979	3.02933e-06	0.000179694	up
Hspa4l	2.08922	7.04122	21.7185	3.15737e-06	0.000186724	up
Slitrk4	2.66546	3.54439	21.6652	3.2463e-06	0.000191405	up
Slco4a1	-2.2075	3.50655	21.6322	3.30262e-06	0.000194141	down
Gm14204	2.29546	2.58565	21.4365	3.65744e-06	0.000213731	up
Insyn2b	2.31495	2.38632	21.4363	3.65772e-06	0.000213731	up
Mir1188	4.78658	-1.15091	21.4097	3.70896e-06	0.00021608	up
Slc2a13	2.22304	5.32488	21.3658	3.7948e-06	0.000220225	up
9330117O12Rik	3.26598	1.95119	21.3619	3.80261e-06	0.000220225	up
Nes	-1.84845	5.65833	21.3053	3.91644e-06	0.000226148	down
Cd74	-2.4619	6.48509	21.2956	3.93637e-06	0.000226631	down
Fermt1	5.39582	-0.0573677	21.2454	4.04079e-06	0.00023196	up
Ar	2.39961	3.56524	21.2101	4.11599e-06	0.000235586	up
Alox15	-3.70348	0.533255	21.1671	4.20919e-06	0.000239766	down
En1	3.73134	-0.0725069	21.1652	4.21352e-06	0.000239766	up
Ank3	2.10457	8.06141	21.1561	4.23342e-06	0.000239845	up
Lingo4	2.55165	0.83731	21.1534	4.2394e-06	0.000239845	up
Tmem196	2.56506	2.73309	21.1466	4.25459e-06	0.000240011	up
Chic1	2.06865	4.52379	21.1369	4.27613e-06	0.000240532	up
Trim66	1.9789	4.95036	21.1192	4.31583e-06	0.00024207	up
Zmat4	2.36655	5.38341	21.093	4.37526e-06	0.000244702	up
Tmem150c	2.11951	4.65941	21.0113	4.56581e-06	0.000254632	up
Pcdh20	2.65789	2.88699	20.9837	4.63198e-06	0.000257588	up
Map2	2.46876	8.58375	20.9631	4.68224e-06	0.000259646	up
Frem3	4.05703	1.39241	20.9563	4.69885e-06	0.000259831	up
Col18a1	-2.64266	7.59159	20.8412	4.98978e-06	0.000275141	down
Hcrtr2	2.84645	0.650326	20.8114	5.06804e-06	0.000278671	up
Frmpd4	2.27479	4.95909	20.7409	5.25805e-06	0.000288309	up
Tmem130	2.06646	6.83344	20.7187	5.31932e-06	0.000290854	up
Nipal2	2.29006	2.76833	20.6976	5.37834e-06	0.000292968	up
Baiap3	2.55563	4.44212	20.6942	5.38793e-06	0.000292968	up
Diras2	2.46675	5.97556	20.6869	5.40849e-06	0.000293272	up
Rapsn	-2.56542	1.96335	20.6379	5.54859e-06	0.000300038	down
Amer2	1.81305	5.60721	20.6251	5.58591e-06	0.000301223	up
Cdkl5	2.62848	5.72288	20.6051	5.64466e-06	0.000303555	up
Pnma3	2.20007	3.83042	20.5833	5.70913e-06	0.000306182	up
Flt3	2.08668	3.24669	20.5591	5.78176e-06	0.000309229	up
Tspyl4	2.06293	7.35079	20.4834	6.01518e-06	0.000320837	up
3632454L22Rik	3.10814	-0.152864	20.4657	6.0709e-06	0.000322929	up
Alk	2.31682	2.13772	20.4605	6.08743e-06	0.000322931	up
A830082N09Rik	2.16739	3.64613	20.4488	6.12471e-06	0.00032403	up
Otx2	3.53677	2.53331	20.4222	6.21044e-06	0.00032768	up
Zc3h12b	2.14407	3.54787	20.3984	6.28822e-06	0.000330531	up
Lrfn5	2.30036	4.56561	20.3954	6.29823e-06	0.000330531	up
Htr4	3.71666	0.678821	20.3833	6.33795e-06	0.000331244	up
Snx31	5.00889	-0.948366	20.381	6.34566e-06	0.000331244	up
Tmem178b	1.82609	6.78978	20.355	6.43244e-06	0.000334881	up
Lemd1	3.76237	-0.784763	20.3226	6.54224e-06	0.000339693	up
Gpc5	1.9161	3.84986	20.2879	6.66189e-06	0.00034384	up
Atp2b3	1.88753	6.21353	20.2861	6.66824e-06	0.00034384	up
Hhip	2.55595	3.26149	20.2842	6.6748e-06	0.00034384	up
Cd79b	-2.54292	2.31996	20.2696	6.72623e-06	0.00034558	down
Lypd1	2.05857	3.33862	20.2585	6.76515e-06	0.00034667	up
Clvs1	2.45661	3.30126	20.2528	6.78533e-06	0.000346796	up
Gria4	1.89024	6.19764	20.2288	6.87119e-06	0.000349895	up
Mturn	1.84931	6.07204	20.2258	6.88171e-06	0.000349895	up
Dcx	2.19374	4.0384	20.2027	6.96528e-06	0.000353226	up
Krt25	5.09759	-1.69593	20.1868	7.02348e-06	0.000355257	up
Nkrf	1.98716	4.5091	20.1019	7.34246e-06	0.000370435	up
Disp2	2.01239	7.92503	20.0928	7.37729e-06	0.000371235	up
Mgat4c	2.75987	1.8979	20.0866	7.40152e-06	0.000371499	up
Kif21a	1.887	6.97251	20.0738	7.45097e-06	0.000372808	up
Nhs	2.26113	2.65387	20.07	7.46567e-06	0.000372808	up
Tgm1	-2.5051	6.18214	20.038	7.59199e-06	0.000378151	down
Hsd11b1	2.28176	2.7981	20.004	7.72789e-06	0.000383943	up
Lilra6	-3.55561	-1.28764	19.9686	7.87239e-06	0.000390132	down
Slain1os	2.76752	0.612831	19.8487	8.38195e-06	0.000414335	up
Abca5	2.05743	4.84319	19.8378	8.42969e-06	0.000415645	up
Rmst	2.27255	1.40741	19.8088	8.55863e-06	0.000420725	up
Htr2a	2.24075	2.45168	19.803	8.58463e-06	0.000420725	up
Syt4	2.24539	5.55633	19.8002	8.5972e-06	0.000420725	up
Ppfia2	2.1406	5.12972	19.7876	8.65441e-06	0.000422469	up
Ddx25	1.90675	4.93409	19.6959	9.07962e-06	0.000442123	up
Glrb	2.08137	6.36072	19.6484	9.30792e-06	0.000452115	up
Prepl	2.03339	7.27405	19.6342	9.37735e-06	0.00045436	up
Ly6c2	-2.29351	2.19905	19.6266	9.41498e-06	0.00045454	down
Rln3	3.44502	-0.196985	19.6241	9.4275e-06	0.00045454	up
Acvr1c	3.07977	2.2633	19.5987	9.55334e-06	0.000458887	up
Slc5a7	2.25538	1.89381	19.5965	9.56453e-06	0.000458887	up
Prrg3	1.83094	4.6449	19.5776	9.65935e-06	0.000462303	up
Trpm3	2.06271	6.60734	19.5447	9.82741e-06	0.000469187	up
Cntn4	2.39747	4.67441	19.5372	9.86595e-06	0.000469187	up
Gabrb1	2.05482	6.17917	19.5354	9.8751e-06	0.000469187	up
Rbfox1	2.25367	6.35809	19.5032	1.00429e-05	0.000476005	up
Tk1	-2.30142	4.85613	19.4914	1.01056e-05	0.000477818	down
Galnt13	2.38901	3.67458	19.4675	1.02325e-05	0.000482655	up
Stk32b	2.35749	2.35855	19.4412	1.03745e-05	0.000487654	up
Npy5r	2.46762	0.987038	19.4386	1.03883e-05	0.000487654	up
Fam169a	2.37088	4.56077	19.4223	1.04778e-05	0.000489555	up
Hycc2	2.42199	5.2213	19.42	1.04904e-05	0.000489555	up
Fgf10	2.63845	1.19165	19.4175	1.05039e-05	0.000489555	up
Hic1	-2.46227	4.50492	19.3402	1.09378e-05	0.00050857	down
Rcan2	1.85446	7.15084	19.3257	1.10211e-05	0.000511122	up
Gabrg1	2.439	3.84618	19.3216	1.10449e-05	0.000511122	up
Slc18a2	2.15529	3.10699	19.294	1.12059e-05	0.00051735	up
Grm7	2.0676	4.68506	19.2722	1.13347e-05	0.000522063	up
Cdt1	-2.44871	4.58602	19.264	1.13833e-05	0.000523069	down
Dmbx1	5.6819	-1.20521	19.2483	1.14774e-05	0.000525682	up
Adcy8	1.76541	4.60009	19.2455	1.14938e-05	0.000525682	up
Dpp6	1.89158	7.04103	19.2122	1.16966e-05	0.000533711	up
Gm19236	4.79451	-1.94358	19.1946	1.1805e-05	0.000537401	up
Slc8a3	1.82933	4.40552	19.1792	1.19004e-05	0.000540488	up
Rnf227	1.99653	5.92911	19.1416	1.21372e-05	0.000549437	up
Ina	1.93919	6.58421	19.139	1.21536e-05	0.000549437	up
Pgm2l1	2.36921	6.739	19.1149	1.2308e-05	0.000555137	up
Chrna7	2.3594	2.17046	19.1009	1.23988e-05	0.000557945	up
1700125G02Rik	3.35324	-0.744116	19.0901	1.24691e-05	0.000559825	up
Lin7a	2.28047	3.21968	19.0806	1.25312e-05	0.000561323	up
Gabrb3	2.11809	6.47875	19.0094	1.30077e-05	0.000581339	up
Asb16	2.5038	1.19013	19.0049	1.30385e-05	0.000581385	up
AI593442	2.46921	5.6575	18.9781	1.32226e-05	0.000588254	up
Col20a1	-1.96852	4.86029	18.9622	1.33336e-05	0.000591847	down
Igfbp2	-2.07507	7.19653	18.925	1.35962e-05	0.00060214	down
Erbb4	2.41605	4.84224	18.8446	1.41809e-05	0.000626617	up
Rasgrf1	2.31261	8.18238	18.8374	1.42352e-05	0.000627599	up
Kif26b	1.82199	4.01117	18.7817	1.46565e-05	0.000644719	up
Lrrc7	2.5406	3.78611	18.775	1.4708e-05	0.000645536	up
Opcml	2.01891	6.38224	18.7644	1.479e-05	0.000647632	up
Cxxc4	1.93079	4.23224	18.7603	1.48219e-05	0.000647632	up
Ankfn1	2.32035	1.5519	18.7425	1.49609e-05	0.000652251	up
Gm14164	2.44359	0.514446	18.7178	1.51562e-05	0.000658999	up
Kcnj3	2.0752	5.42233	18.7144	1.51831e-05	0.000658999	up
Gm14169	2.31539	2.25566	18.6995	1.53021e-05	0.000662696	up
Ccp110	1.87012	6.68443	18.6813	1.54491e-05	0.000667587	up
Grm8	2.51723	2.58288	18.6743	1.55057e-05	0.000668555	up
Epha8	2.48652	3.26654	18.6658	1.55752e-05	0.000670076	up
Hook1	2.08338	5.05284	18.657	1.56472e-05	0.000671699	up
Map3k13	1.91248	4.26437	18.6417	1.57731e-05	0.000675621	up
Epm2aip1	1.84191	6.39035	18.6209	1.59466e-05	0.000681559	up
Cpne9	2.16962	5.1786	18.5872	1.62303e-05	0.000692175	up
Kcnip1	2.02344	3.90883	18.5796	1.62956e-05	0.000693449	up
Reps2	1.96261	6.66419	18.5323	1.67047e-05	0.000709317	up
Sox18	-2.28474	4.70174	18.5085	1.69147e-05	0.000716677	down
Zfp941	1.95816	3.68855	18.4924	1.70587e-05	0.000721218	up
Sacs	1.9681	5.95783	18.4799	1.71702e-05	0.000724292	up
Wnt9b	4.10406	0.408481	18.476	1.72054e-05	0.000724292	up
Dgkb	1.96216	4.96653	18.4657	1.72991e-05	0.000726676	up
Chtf18	-2.15537	3.17265	18.3854	1.80432e-05	0.000756306	down
Neurod6	3.52864	4.1122	18.3802	1.8093e-05	0.000756773	up
Gnl3l	1.79117	6.7814	18.3726	1.81654e-05	0.000758182	up
Fign	2.30941	2.46874	18.3672	1.82164e-05	0.000758692	up
Gm15328	2.35612	1.37064	18.3582	1.83033e-05	0.000760541	up
Ttc6	3.90663	-1.83604	18.3545	1.83385e-05	0.000760541	up
Cpeb3	1.72235	5.18926	18.3433	1.84466e-05	0.000762443	up
Nagpa	-2.09841	5.64033	18.3417	1.84622e-05	0.000762443	down
Kcnk9	1.77156	6.31362	18.3321	1.85557e-05	0.000764691	up
Cadm2	1.91352	6.26713	18.2645	1.92254e-05	0.000790623	up
Cdc20	-2.36688	3.96561	18.2317	1.95601e-05	0.000802703	down
Adgrf2	3.01215	-0.0653878	18.2166	1.97157e-05	0.000807397	up
Cadps	1.87646	7.05423	18.2067	1.98183e-05	0.000809901	up
Mcm5	-2.15805	5.92913	18.1849	2.00458e-05	0.000817494	down
Dixdc1	1.65472	6.07891	18.1792	2.01058e-05	0.000818233	up
Samd12	2.19508	4.26886	18.1586	2.03246e-05	0.000825425	up
Kcnj8	-2.01867	3.8925	18.074	2.12488e-05	0.00086071	down
Kcnab1	1.96124	4.62593	18.071	2.12814e-05	0.00086071	up
Abca8b	1.78	4.1105	18.0189	2.18724e-05	0.000882077	up
Psd3	2.10254	7.5624	18.0165	2.18998e-05	0.000882077	up
Syt14	2.04706	3.41921	18.0063	2.20171e-05	0.000884978	up
Fgf9	2.61143	3.09797	17.9815	2.23061e-05	0.000894246	up
Dzip3	1.87695	5.83808	17.9787	2.2339e-05	0.000894246	up
Ch25h	-2.4336	5.52837	17.9459	2.27269e-05	0.000907915	down
Kcnq1ot1	1.97208	4.00016	17.9216	2.30197e-05	0.000917739	up
Gpr26	1.9171	6.27685	17.9027	2.32492e-05	0.000925004	up
Dsc3	2.68101	2.10655	17.8776	2.35575e-05	0.000935371	up
Gm13446	2.30168	1.45865	17.8727	2.36182e-05	0.000935883	up
Sptssb	2.59357	0.851591	17.8684	2.36721e-05	0.000936125	up
Snrpn	1.99687	6.64676	17.8627	2.37428e-05	0.000937026	up
Hspa12a	1.75606	6.95709	17.8571	2.38135e-05	0.000937927	up
Cntnap3	2.16249	2.26381	17.8391	2.40387e-05	0.000944894	up
Magee2	2.23945	1.81958	17.7972	2.45738e-05	0.000963993	up
Gjd2	2.2916	1.52798	17.7836	2.47505e-05	0.00096898	up
Rgs7bp	2.30787	6.83859	17.7656	2.49866e-05	0.000976273	up
Klhl11	1.96819	3.38093	17.7527	2.51557e-05	0.000980921	up
Matn4	-2.05	5.62627	17.7394	2.53322e-05	0.000985842	down
Amigo2	2.02284	3.17814	17.7122	2.56967e-05	0.000998041	up
Bst2	-2.23708	6.9653	17.7008	2.58518e-05	0.00100208	down
Pimreg	-2.35411	3.37164	17.6952	2.59275e-05	0.00100303	down
Onecut3	4.37549	-1.39345	17.6867	2.60436e-05	0.00100553	up
Slitrk3	1.8319	5.21004	17.6384	2.67143e-05	0.00102939	up
Edil3	1.91077	6.90825	17.6341	2.67746e-05	0.00102969	up
Luzp2	2.09488	6.41714	17.6241	2.69156e-05	0.00103308	up
Ptprd	1.95907	7.68197	17.6102	2.71136e-05	0.00103865	up
Mcm2	-1.99343	5.67211	17.5976	2.7293e-05	0.00104348	down
Tekt5	2.26643	2.82023	17.5818	2.75214e-05	0.00105016	up
Bbox1	2.41732	1.81022	17.5513	2.79663e-05	0.00106506	up
Acp7	2.93692	-0.677196	17.5249	2.83569e-05	0.00107784	up
Popdc3	3.0193	-1.04829	17.5152	2.85021e-05	0.00108126	up
Calcr	4.13199	-1.6246	17.5059	2.86417e-05	0.00108445	up
Gm14288	2.95269	0.302522	17.4834	2.8982e-05	0.00109522	up
Arhgef9	1.99496	7.22344	17.4704	2.91812e-05	0.00110062	up
Nbea	1.82222	6.85172	17.4588	2.93607e-05	0.00110526	up
Dnajc27	1.71296	6.27294	17.4546	2.94246e-05	0.00110554	up
Klf12	1.86682	4.81311	17.4442	2.95861e-05	0.00110793	up
S100a6	-2.06876	5.63097	17.4422	2.96171e-05	0.00110793	down
Gtse1	-2.19172	3.23429	17.4396	2.9658e-05	0.00110793	down
Gm3667	3.14639	-0.622209	17.4002	3.02787e-05	0.00112896	up
Xlr3a	2.59409	0.177637	17.3886	3.04653e-05	0.00113376	up
Ppm1e	1.84852	6.88665	17.3711	3.07463e-05	0.00114205	up
Elmod1	2.06348	6.00655	17.35	3.10893e-05	0.0011526	up
Prox1	2.05497	5.34085	17.3406	3.12441e-05	0.00115554	up
L1cam	1.79573	6.61864	17.338	3.12867e-05	0.00115554	up
Plekhd1	2.00913	2.89647	17.3343	3.13482e-05	0.00115563	up
Tubb6	-2.62111	6.43821	17.2977	3.19579e-05	0.00117589	down
Prkaa2	1.88085	4.43736	17.2755	3.23323e-05	0.00118744	up
Smpx	3.19314	-1.25228	17.2442	3.28699e-05	0.00120492	up
Scn3a	1.91166	4.30384	17.2406	3.29322e-05	0.00120495	up
Osbpl6	1.85143	5.3387	17.2249	3.32057e-05	0.00121269	up
Ralyl	2.19579	4.23361	17.2121	3.34299e-05	0.0012186	up
Angptl4	-2.3879	5.09225	17.1716	3.41509e-05	0.00124257	down
Lrp1b	1.78838	4.66587	17.1647	3.42751e-05	0.00124478	up
Gpr137c	1.94765	4.85462	17.1442	3.46465e-05	0.00125594	up
Tmem74	2.15761	2.4727	17.1309	3.48892e-05	0.00126239	up
Akap11	1.8241	7.11556	17.1087	3.53003e-05	0.00127492	up
Fam135b	2.37304	4.68362	17.0853	3.57377e-05	0.00128834	up
Peg13	1.75987	7.46763	17.0368	3.66621e-05	0.00131651	up
Scn2b	1.92472	7.06095	17.0341	3.67141e-05	0.00131651	up
Rabgap1l	2.007	5.82168	17.0338	3.67209e-05	0.00131651	up
Mybl2	-2.07299	2.91332	17.0114	3.71562e-05	0.00132921	down
Fut9	2.15763	5.76259	17.0086	3.72111e-05	0.00132921	up
Ksr2	1.69594	5.05303	17.0018	3.73437e-05	0.00133152	up
Loxl3	-1.92685	4.98103	16.9892	3.75931e-05	0.00133797	down
Grik2	1.71052	5.22255	16.966	3.8056e-05	0.00135199	up
Galr1	3.48039	-1.15726	16.9525	3.83274e-05	0.0013568	up
E2f1	-1.61458	4.6877	16.9523	3.833e-05	0.0013568	down
Gad1	1.92362	7.29805	16.9467	3.84437e-05	0.00135837	up
A330008L17Rik	2.96707	0.527696	16.9399	3.8583e-05	0.00136083	up
Slc4a8	1.62269	6.69217	16.8909	3.9592e-05	0.00139185	up
Lamc3	-2.04738	5.23372	16.8885	3.96415e-05	0.00139185	down
Sphkap	1.92813	6.13729	16.8851	3.97122e-05	0.00139185	up
Cartpt	3.57445	1.97963	16.8834	3.97469e-05	0.00139185	up
Tmem30b	-3.16289	-1.3918	16.878	3.986e-05	0.00139332	down
Kcnc3	2.00025	6.31074	16.849	4.04738e-05	0.00141226	up
Elapor2	1.79183	5.20751	16.8404	4.06592e-05	0.0014162	up
Dnajc6	1.81397	7.20267	16.8316	4.08471e-05	0.00142022	up
Ppm1j	-2.19597	2.07848	16.8214	4.10668e-05	0.00142335	down
Lrrtm2	2.18996	5.28385	16.8207	4.10827e-05	0.00142335	up
Ankle1	-2.40141	3.20623	16.7826	4.19155e-05	0.00144964	down
Lhx5	2.99032	0.448239	16.7626	4.2361e-05	0.00146154	up
Gria2	2.01999	7.5983	16.759	4.24413e-05	0.00146154	up
Rapgef4	1.85695	6.73281	16.7554	4.2522e-05	0.00146154	up
Pygo1	1.7933	4.56756	16.7537	4.25583e-05	0.00146154	up
Lrrc55	2.13217	4.13126	16.7368	4.2941e-05	0.0014721	up
Pth2r	2.86742	-0.826232	16.7185	4.33556e-05	0.00148148	up
Gm22009	2.0154	2.12386	16.7181	4.3366e-05	0.00148148	up
Pde10a	1.78763	5.16591	16.7105	4.35391e-05	0.00148481	up
Camk4	2.93181	3.14328	16.6994	4.37943e-05	0.00149091	up
Gabra3	1.89908	5.49961	16.692	4.39652e-05	0.00149413	up
Chmp1b2	1.79668	5.22951	16.687	4.40812e-05	0.00149548	up
Lsamp	1.71231	7.52386	16.6818	4.42022e-05	0.00149698	up
Cacna1e	1.90782	6.73513	16.6706	4.44649e-05	0.00150328	up
Sgip1	1.88069	5.89703	16.6643	4.46136e-05	0.00150571	up
Slc6a15	1.74414	4.53665	16.6543	4.4849e-05	0.00151105	up
Cacna2d2	1.69892	5.79458	16.6352	4.5303e-05	0.00152337	up
LOC102637806	3.22056	-0.671356	16.6298	4.54317e-05	0.00152337	up
Pde4d	1.66159	4.46668	16.628	4.54742e-05	0.00152337	up
Fbxw15	2.78425	-0.506306	16.6259	4.55261e-05	0.00152337	up
Vstm2a	1.91634	5.04641	16.6159	4.57646e-05	0.00152712	up
Cacng2	2.07072	4.79871	16.6147	4.57941e-05	0.00152712	up
Nwd2	2.28367	4.11712	16.5769	4.67155e-05	0.0015552	up
L1td1	4.01171	-1.43996	16.4964	4.87415e-05	0.00161863	up
Pabpc5	3.19833	-0.850659	16.4947	4.87863e-05	0.00161863	up
Micu3	2.30221	5.01466	16.473	4.93486e-05	0.00163452	up
Erich5	2.8523	-1.00286	16.467	4.95053e-05	0.00163694	up
Cdk14	1.71043	6.88565	16.4494	4.99668e-05	0.00164941	up
Ly6d	-3.54029	-1.33544	16.4285	5.05203e-05	0.00166487	down
Unc5d	1.9165	4.00798	16.4223	5.06842e-05	0.00166747	up
Cacna2d1	1.91541	6.30461	16.4187	5.07829e-05	0.00166791	up
Lat2	-2.25292	4.85306	16.3894	5.15719e-05	0.00168949	down
Col7a1	-2.21244	5.92097	16.3879	5.16124e-05	0.00168949	down
Epha4	1.92394	6.30427	16.3719	5.20508e-05	0.00170099	up
Iqsec3	1.88595	6.50868	16.3645	5.2254e-05	0.00170479	up
9330159F19Rik	2.07865	5.32262	16.3406	5.29171e-05	0.00172351	up
Grap	-1.8816	4.00593	16.3375	5.30039e-05	0.00172351	down
Cnpy1	4.62561	-0.704118	16.3273	5.329e-05	0.00172994	up
Htr1a	2.33014	2.45469	16.3141	5.3662e-05	0.00173913	up
Mmp11	-2.39439	5.30404	16.3077	5.38451e-05	0.00174218	down
Ccnd1	-1.59857	6.46699	16.3009	5.40387e-05	0.00174556	down
Klhl33	1.83451	2.96259	16.2869	5.44396e-05	0.00175561	up
Lrrc32	-2.04357	4.44327	16.2577	5.52831e-05	0.00177988	down
Kcns2	2.17024	3.49867	16.2458	5.56317e-05	0.00178768	up
Pcdh7	1.7002	6.13086	16.2432	5.57079e-05	0.00178768	up
Shisa6	1.90442	4.42024	16.2386	5.58436e-05	0.0017891	up
Gm20187	1.91662	4.2507	16.1804	5.75871e-05	0.00184194	up
Silc1	1.91662	4.2507	16.1749	5.7755e-05	0.0018443	up
Kifc1	-1.92926	3.91864	16.1691	5.79302e-05	0.00184688	down
Adgrl3	1.59973	5.4617	16.1639	5.80919e-05	0.00184902	up
Slc9a7	1.92008	3.29318	16.1371	5.89199e-05	0.00187233	up
Ece2	1.83636	2.61369	16.1279	5.92051e-05	0.00187835	up
Gm6545	2.62696	0.271522	16.1187	5.94945e-05	0.00188447	up
Necab2	1.93037	4.8762	16.0955	6.02262e-05	0.00190457	up
Gm3488	3.6389	-1.49556	16.078	6.07865e-05	0.00191919	up
Trim37	1.86509	7.44771	16.0625	6.12868e-05	0.00192738	up
Cd72	-2.28646	6.16005	16.0608	6.1341e-05	0.00192738	down
B930025P03Rik	2.74723	-0.788805	16.0608	6.13415e-05	0.00192738	up
Strip2	1.76162	4.17086	16.0543	6.15517e-05	0.00193089	up
Glp1r	2.4362	0.998636	16.0477	6.17682e-05	0.00193236	up
Gnai1	1.77121	5.84768	16.0456	6.18342e-05	0.00193236	up
Upp2	1.73773	3.54492	16.0435	6.19035e-05	0.00193236	up
Ttc9	1.67417	5.19238	16.0408	6.19933e-05	0.00193236	up
Emp3	-2.61118	6.0826	16.0332	6.22427e-05	0.00193409	down
Epb41l4b	1.66829	5.22427	16.0321	6.22768e-05	0.00193409	up
Plk1	-2.07791	4.10631	16.0296	6.23611e-05	0.00193409	down
Nrip2	1.76946	3.22073	16.027	6.24441e-05	0.00193409	up
Adam23	1.59077	6.67036	16.0211	6.2642e-05	0.00193689	up
Lingo2	1.87383	3.30525	16.0183	6.27325e-05	0.00193689	up
Arhgap20os	4.2502	-2.32762	15.995	6.35094e-05	0.00195399	up
Coro1a	-1.77507	6.9869	15.9947	6.35209e-05	0.00195399	down
Ppp1r9a	1.73628	6.85111	15.9927	6.35858e-05	0.00195399	up
Dync1i1	1.83524	5.96876	15.9567	6.4808e-05	0.00198556	up
Pnma8c	1.58907	6.41198	15.9565	6.4816e-05	0.00198556	up
Srrm4	1.84204	4.45874	15.9483	6.50975e-05	0.00199107	up
9330158H04Rik	2.95729	-0.871081	15.9314	6.56813e-05	0.00200579	up
Sec14l3	3.77038	-0.147426	15.9176	6.61594e-05	0.00200875	up
Dpysl5	1.5687	5.01642	15.9163	6.62059e-05	0.00200875	up
Grin2a	2.09341	5.64091	15.9145	6.62679e-05	0.00200875	up
Uap1l1	-2.08005	6.34443	15.913	6.63216e-05	0.00200875	down
D030068K23Rik	2.97066	-0.373678	15.9116	6.63702e-05	0.00200875	up
Magee1	1.6796	6.21085	15.9109	6.63938e-05	0.00200875	up
Igfbp3	-1.76052	5.47869	15.8884	6.71876e-05	0.00202963	down
Bves	2.55085	0.0888235	15.8812	6.74437e-05	0.00203114	up
Ehbp1l1	-1.77481	6.35535	15.878	6.75596e-05	0.00203114	down
Ubxn2a	1.93992	4.99546	15.8736	6.77176e-05	0.00203114	up
Usp31	1.68226	6.03501	15.8727	6.77492e-05	0.00203114	up
Klhl4	1.99274	4.19894	15.8713	6.78005e-05	0.00203114	up
Nyap2	2.08408	3.70061	15.8696	6.78604e-05	0.00203114	up
Tmem51	-1.95829	3.62962	15.8565	6.83296e-05	0.00204207	down
Grin3a	1.62862	5.15665	15.8496	6.85826e-05	0.0020465	up
Gm40518	3.39423	-0.297046	15.8424	6.88441e-05	0.002049	up
Neto1	2.14586	4.66843	15.8394	6.89514e-05	0.002049	up
Prokr2	2.89689	0.688724	15.8386	6.89805e-05	0.002049	up
Selenoh	-1.79368	3.99961	15.8286	6.93471e-05	0.00205677	down
Gm1043	2.02927	4.00912	15.8085	7.00873e-05	0.00207558	up
Dlg2	1.90451	6.91395	15.7889	7.08161e-05	0.00209399	up
Eng	-1.76447	6.50911	15.7709	7.14939e-05	0.00211085	down
Ky	2.17181	1.37026	15.7564	7.20435e-05	0.00212067	up
Acads	-1.87907	5.19302	15.7542	7.21291e-05	0.00212067	down
Scn8a	1.80931	7.45781	15.7536	7.21514e-05	0.00212067	up
Ifi27l2a	-1.84438	5.32867	15.7413	7.26218e-05	0.00212926	down
St8sia1	1.62668	5.01828	15.7403	7.26614e-05	0.00212926	up
Pold1	-1.9014	5.04073	15.7325	7.29583e-05	0.00213477	down
Thsd7b	2.00514	1.83917	15.7274	7.31576e-05	0.0021374	up
Napb	1.93833	7.76673	15.7011	7.41821e-05	0.0021641	up
Trhde	2.45401	3.18818	15.6854	7.47994e-05	0.00217887	up
Zfp971	2.28336	3.60245	15.6773	7.5122e-05	0.00218501	up
Adgrg2	2.31403	0.93521	15.6322	7.69313e-05	0.00223432	up
Tmx4	1.66298	7.19362	15.6216	7.73678e-05	0.00224367	up
Dsp	2.17814	2.72179	15.5663	7.96606e-05	0.00230574	up
Tmem119	-1.69741	6.68245	15.5644	7.97438e-05	0.00230574	down
Cd248	-1.903	4.48416	15.5577	8.00251e-05	0.00230861	down
Zfp711	2.06951	2.45404	15.5564	8.0079e-05	0.00230861	up
Slc24a3	1.69936	6.32516	15.5536	8.01986e-05	0.00230866	up
Plagl1	2.3365	5.05954	15.5499	8.03575e-05	0.00230984	up
Ddx39a	-1.64644	4.88818	15.5306	8.11819e-05	0.00233011	down
Defb1	3.89214	-1.89697	15.5018	8.24286e-05	0.00236243	up
Nrl	3.52144	-1.69844	15.4981	8.25896e-05	0.00236358	up
Cttnbp2	1.97543	5.65158	15.4883	8.30183e-05	0.00237238	up
Erc2	2.01646	5.35921	15.4766	8.3534e-05	0.00238364	up
Myt1l	1.76959	6.79742	15.4694	8.385e-05	0.00238601	up
Akt3	1.63304	6.3757	15.4692	8.38608e-05	0.00238601	up
Ncoa7	1.67595	5.30738	15.4659	8.4009e-05	0.00238676	up
Snap91	1.75745	6.86532	15.4556	8.44641e-05	0.00239621	up
Slc39a12	1.51989	5.37905	15.447	8.48526e-05	0.00240375	up
Rab30	1.77953	4.55083	15.4291	8.5658e-05	0.00242306	up
Lrrc3b	2.0348	2.28479	15.4131	8.63889e-05	0.00244021	up
Nalf1	1.83629	4.75469	15.3968	8.71339e-05	0.00245603	up
Ccn1	-1.75201	4.76013	15.3949	8.72242e-05	0.00245603	down
Alx3	-2.44921	0.789518	15.3927	8.73257e-05	0.00245603	down
Gm17916	3.28844	-1.00872	15.3589	8.89004e-05	0.00249508	up
Igkv4-55	4.49481	-0.618824	15.355	8.90827e-05	0.00249508	up
1500015L24Rik	2.69912	-0.476401	15.3548	8.90963e-05	0.00249508	up
Btbd3	1.70945	6.323	15.3362	8.99748e-05	0.00251476	up
Rcn3	-2.11591	5.0692	15.3345	9.00561e-05	0.00251476	down
Plcl1	1.57062	5.35938	15.3229	9.061e-05	0.00252428	up
Bcat1	1.45196	6.19437	15.3192	9.07886e-05	0.00252428	up
Alox8	1.93446	2.23169	15.3185	9.08218e-05	0.00252428	up
Mdfi	-2.70872	3.70266	15.3166	9.09127e-05	0.00252428	down
Crebrf	1.65298	5.19965	15.3045	9.15004e-05	0.002537	up
Lrp8os2	2.30374	-0.176469	15.3009	9.16723e-05	0.00253817	up
Kcnh8	2.46081	-0.065406	15.2911	9.21492e-05	0.00254777	up
Mir135a-2	2.84658	0.345848	15.2856	9.24182e-05	0.0025516	up
Paqr9	1.89299	4.55288	15.2483	9.42627e-05	0.00259886	up
Eml5	1.79261	5.47398	15.2387	9.47431e-05	0.00260843	up
Insyn2a	1.86039	2.50457	15.2345	9.49509e-05	0.00261048	up
H2ac10	-5.10988	-2.33136	15.2036	9.65213e-05	0.00264994	down
Synj1	1.74921	7.55072	15.1905	9.71886e-05	0.00266452	up
Slc25a10	-1.81318	5.36576	15.1878	9.73279e-05	0.00266461	down
Angpt2	-1.83793	4.79126	15.1785	9.78112e-05	0.00267162	down
Cnn2	-1.90234	5.65397	15.1776	9.78571e-05	0.00267162	down
Sntg1	1.92421	3.10719	15.1692	9.82941e-05	0.00267981	up
Mtmr7	1.80046	4.76467	15.1651	9.85072e-05	0.00268189	up
Rab39b	2.04838	3.78885	15.151	9.92456e-05	0.00269824	up
Gm30400	3.22923	-0.950714	15.1395	9.98531e-05	0.00271099	up
Steap2	1.68289	4.85594	15.1341	0.000100138	0.00271496	up
AI854703	1.85444	4.01031	15.1311	0.000100297	0.00271552	up
Cldn5	-1.71022	6.00563	15.1187	0.000100959	0.00272967	down
Fsd1l	1.78766	4.17683	15.1148	0.000101168	0.00273155	up
Nt5dc2	-2.08755	5.47075	15.1085	0.000101505	0.00273685	down
Scrt1	2.01051	5.89353	15.0881	0.000102608	0.00275616	up
P2rx1	-2.21431	0.704084	15.0878	0.000102622	0.00275616	down
Fam120c	1.61631	4.84853	15.0875	0.000102643	0.00275616	up
Mir5107	-4.2239	-2.3871	15.0762	0.000103255	0.00276879	down
Tspyl5	1.75163	3.96806	15.058	0.00010426	0.0027919	up
Rb1cc1	1.86571	5.86198	15.047	0.000104867	0.00280434	up
Fgfrl1	-1.97539	6.05105	15.0379	0.000105372	0.00281399	down
Arhgef39	-2.21132	2.54515	15.0302	0.000105805	0.00282172	down
Olfm4	2.17609	0.401631	15.024	0.000106152	0.00282711	up
Cdh7	2.04864	3.33423	15.0201	0.000106371	0.00282909	up
Rnpc3	1.83578	4.73438	15.0105	0.000106913	0.00283966	up
Gpx1	-1.93929	7.87711	15.0042	0.000107275	0.00284447	down
Islr	-2.00085	6.3753	15.0019	0.000107404	0.00284447	down
Ackr4	-2.23251	1.66677	14.9961	0.000107733	0.00284447	down
Hyal2	-1.95538	4.95877	14.9948	0.000107805	0.00284447	down
Khdrbs2	1.91659	1.79896	14.9946	0.000107821	0.00284447	up
S1pr2	-2.1781	4.84754	14.9893	0.000108125	0.00284866	down
Adam22	1.71201	6.90502	14.9827	0.000108499	0.00285466	up
Snai1	-2.48891	3.43256	14.9741	0.000108995	0.00286387	down
Clvs2	1.9937	3.22579	14.9699	0.000109238	0.00286641	up
Bambi	-1.86901	3.39577	14.9647	0.000109542	0.00287052	down
Lgi1	1.8148	5.03526	14.9608	0.000109769	0.00287264	up
Cfap69	1.74026	3.88868	14.9498	0.000110409	0.00288552	up
Pkn3	-1.83964	2.8128	14.9452	0.00011068	0.00288875	down
Smyd1	1.91195	1.71872	14.9293	0.000111617	0.00290932	up
Map9	1.84443	5.27914	14.9233	0.00011197	0.00290935	up
Cit	1.70859	6.93834	14.923	0.000111989	0.00290935	up
Insl3	-3.25216	-0.360593	14.9217	0.000112064	0.00290935	down
Sorcs3	1.70698	4.0893	14.9132	0.000112575	0.00291875	up
Grem2	1.59784	3.68001	14.9045	0.000113092	0.00292829	up
Sgcd	2.30323	-0.201447	14.8969	0.000113549	0.00293375	up
Spmip4	2.25574	-0.104752	14.8958	0.000113615	0.00293375	up
Ube3a	1.87834	5.39439	14.8935	0.000113753	0.00293375	up
Uhrf1	-2.22095	5.29114	14.8905	0.000113938	0.00293466	down
Tmem37	-2.32284	3.02696	14.8813	0.00011449	0.00294499	down
Crtap	-2.02057	5.41232	14.8695	0.000115212	0.00295967	down
Asns	1.62485	5.28113	14.8503	0.000116388	0.00298246	up
Tenm2	1.71988	6.38086	14.8491	0.000116466	0.00298246	up
Negr1	1.90448	6.21865	14.8476	0.000116556	0.00298246	up
Cbr2	-2.55406	4.06073	14.843	0.000116841	0.00298586	down
Stau2	1.79827	5.67242	14.8214	0.000118187	0.00301631	up
Unc13d	-2.19171	3.61886	14.8174	0.000118436	0.00301873	down
Dgki	1.74565	3.88062	14.8011	0.000119465	0.003039	up
Scd1	1.684	7.57471	14.7999	0.000119542	0.003039	up
Cacna2d3	1.68759	5.19601	14.7834	0.000120591	0.00306171	up
Rgs19	-1.66958	5.54736	14.7752	0.00012112	0.00307114	down
Ern2	2.82928	-1.00912	14.7699	0.000121459	0.00307329	up
Fbln2	-1.79215	5.73864	14.769	0.000121519	0.00307329	down
Gm5441	2.28252	-0.0879319	14.7547	0.000122443	0.00309266	up
9530036O11Rik	2.63247	-0.8239	14.7452	0.00012306	0.00310425	up
Gm18499	3.95576	-1.77381	14.738	0.000123534	0.00311221	up
Serpinb1b	2.44699	0.82439	14.7337	0.000123816	0.00311494	up
Rasd1	2.21068	2.80492	14.7291	0.000124117	0.00311494	up
Scrt2	1.83312	3.05845	14.729	0.00012412	0.00311494	up
Camk2n2	1.73271	5.18109	14.725	0.000124385	0.00311759	up
Epha6	2.81137	2.03371	14.7165	0.000124948	0.00312768	up
Mecp2	1.5004	6.50281	14.7062	0.000125635	0.00314087	up
Def6	-1.94248	4.35441	14.687	0.00012692	0.0031689	down
Bik	-2.86137	1.6522	14.6846	0.00012708	0.0031689	down
Zfyve9	1.52897	5.84058	14.6694	0.000128111	0.00319056	up
Eva1b	-2.65033	3.86336	14.6541	0.000129153	0.00321241	down
Atox1	-2.07733	5.24856	14.6452	0.000129768	0.00322106	down
Ifitm1	-2.33278	4.77439	14.6443	0.00012983	0.00322106	down
Ccnf	-1.69154	4.204	14.6307	0.000130769	0.00323973	down
Dcun1d4	1.52877	5.74387	14.6286	0.000130913	0.00323973	up
Atp2a3	-1.60362	5.42009	14.6248	0.00013118	0.00324224	down
St6galnac5	1.79347	4.7248	14.5852	0.00013396	0.00330677	up
Eif4ebp1	-1.92065	4.2124	14.5823	0.000134169	0.00330776	down
Xk	1.77946	3.16376	14.5616	0.000135652	0.00334011	up
Runx1t1	1.66606	3.66933	14.558	0.000135909	0.00334063	up
Oxr1	1.84651	7.46728	14.5566	0.000136015	0.00334063	up
Jhy	3.06854	-1.06679	14.5494	0.000136536	0.00334622	up
Gngt2	-2.35102	5.47962	14.5487	0.000136584	0.00334622	down
Trim47	-2.11727	4.45012	14.5453	0.000136827	0.00334798	down
Rhoc	-1.78828	6.37727	14.529	0.000138018	0.00337291	down
Akap9	1.68801	5.95977	14.5207	0.000138628	0.00338122	up
Panct2	2.9555	0.072745	14.5197	0.000138703	0.00338122	up
Tedc1	-2.11521	2.77883	14.4895	0.000140939	0.00342974	down
Ppp4r4	1.76093	4.0266	14.4881	0.000141044	0.00342974	up
Slc22a3	2.3127	-0.463283	14.4848	0.000141291	0.00343149	up
Cyp2j9	1.45682	4.81298	14.4781	0.000141795	0.00343946	up
Kif5c	2.0018	8.46716	14.4756	0.000141987	0.00343985	up
Dpp7	-1.71964	6.8193	14.4665	0.000142673	0.00345219	down
Sms	1.48989	5.96427	14.4387	0.000144796	0.00349923	up
2610042L04Rik	3.64098	-1.60762	14.4335	0.0001452	0.00350039	up
Psmb8	-1.97005	4.72958	14.4329	0.00014524	0.00350039	down
Dok3	-1.91791	4.86906	14.4311	0.00014538	0.00350039	down
Card19	-1.94521	5.4093	14.4279	0.000145626	0.003502	down
Egfl6	2.14025	1.03503	14.415	0.000146626	0.00352173	up
Cpne4	1.98287	4.40241	14.4096	0.000147053	0.00352703	up
Gpr22	2.14466	3.96981	14.4076	0.000147208	0.00352703	up
Rragb	1.50856	4.95921	14.3889	0.000148673	0.0035578	up
Pkd2l1	2.07981	1.20672	14.386	0.000148909	0.00355883	up
Tmem229a	1.64504	5.68801	14.3838	0.00014908	0.00355883	up
Gna15	-2.1114	4.68143	14.3709	0.000150101	0.00357884	down
Ost4	-1.84915	4.50984	14.3565	0.000151254	0.0036013	down
Socs1	-2.1064	1.57107	14.3535	0.0001515	0.0036013	down
Tnik	1.59502	6.81601	14.3523	0.000151595	0.0036013	up
Pdp1	1.78955	6.3102	14.331	0.000153319	0.00363783	up
Cox6b2	-1.8859	3.33671	14.3214	0.000154103	0.00365203	down
Cdkl2	1.90184	3.965	14.3106	0.000154986	0.0036685	up
Zdhhc12	-1.79394	3.76293	14.2821	0.00015735	0.00371996	down
Fkbp10	-2.00786	5.30839	14.2737	0.000158058	0.00373219	down
Gm12224	2.53286	-1.03122	14.269	0.00015845	0.00373695	up
6430590A07Rik	2.28896	0.560288	14.2566	0.0001595	0.00375718	up
Cckar	2.83189	-1.18144	14.2508	0.000159992	0.00376425	up
Kcng1	2.04818	2.97443	14.2334	0.000161478	0.00379464	up
Ppp1r17	2.84482	-1.44354	14.223	0.000162376	0.00381117	up
Enah	1.56532	6.86602	14.2194	0.000162682	0.00381378	up
LOC108167922	-2.26729	1.0852	14.2161	0.000162966	0.00381587	down
A330076H08Rik	2.00303	1.82312	14.2134	0.000163204	0.00381616	up
Megf11	1.68929	4.1029	14.2115	0.000163369	0.00381616	up
Wnt6	-2.37376	1.26856	14.2063	0.000163822	0.00382012	down
Chrnb2	1.64104	5.32905	14.2051	0.000163929	0.00382012	up
Lrp5	-1.99478	6.78972	14.1837	0.0001658	0.00385913	down
Ccdc85a	1.62242	4.95202	14.161	0.000167813	0.00390135	up
Agbl4	1.83132	2.72979	14.1581	0.000168074	0.00390279	up
Pcolce	-1.82403	5.8588	14.1508	0.000168729	0.00391335	down
5730403I07Rik	4.10626	-2.51469	14.1357	0.000170083	0.0039355	up
Trmt9b	2.12839	2.25738	14.1357	0.000170086	0.0039355	up
Chd6	1.43783	6.48745	14.1323	0.00017039	0.00393788	up
Ccer2	2.72628	0.537086	14.1294	0.000170654	0.00393933	up
Rac2	-2.2742	7.09807	14.1187	0.000171631	0.00395721	down
Npm3	-1.69432	3.09699	14.0943	0.000173873	0.0040042	down
Mapk8	1.68185	5.90412	14.0882	0.000174439	0.0040125	up
H6pd	-1.68016	5.94826	14.0678	0.000176333	0.00404711	down
Egfl7	-1.80695	5.26745	14.0676	0.000176357	0.00404711	down
Nt5dc3	1.57993	5.73467	14.0529	0.00017774	0.00407407	up
Reep1	1.4659	5.86724	14.0006	0.000182755	0.00418414	up
Adamts14	-2.26694	2.48362	13.9948	0.000183314	0.00419203	down
Gm5174	2.79449	-0.879527	13.9919	0.000183598	0.00419361	up
Cebpa	-2.07195	6.38708	13.9839	0.000184387	0.00420672	down
Serpinh1	-2.06888	7.80832	13.9744	0.000185319	0.00422306	down
Syn3	1.74994	2.90667	13.961	0.000186643	0.00424829	up
Nexn	2.24883	3.22788	13.9561	0.000187134	0.00425452	up
Gm2721	4.01322	-2.5162	13.9363	0.000189114	0.00429455	up
Eml6	1.50462	4.65842	13.9299	0.000189753	0.00430408	up
Strbp	1.67203	6.82437	13.9247	0.000190279	0.00430972	up
A230057D06Rik	1.5692	4.55881	13.9231	0.000190442	0.00430972	up
Crip1	-2.49565	5.67363	13.9176	0.000190997	0.00431727	down
Gm8730	-2.19961	3.24809	13.9118	0.000191588	0.00432564	down
Lst1	-1.93296	2.07904	13.9037	0.000192422	0.00433676	down
Pidd1	-1.79645	3.58621	13.9027	0.000192523	0.00433676	down
Unc79	1.585	5.37956	13.8887	0.00019396	0.0043641	up
Serpini1	1.78645	6.26685	13.8829	0.000194566	0.0043727	up
Folh1	1.80813	3.41957	13.8777	0.000195099	0.00437966	up
Zyg11b	1.59579	7.01648	13.8748	0.000195402	0.00438144	up
Kif18b	-2.09549	3.62413	13.8707	0.000195826	0.0043852	down
Flrt3	1.6477	3.74493	13.8689	0.000196018	0.0043852	up
Blvrb	-2.0064	5.18532	13.8609	0.000196853	0.00439486	down
Ttc39b	1.5137	5.42362	13.8592	0.000197032	0.00439486	up
Efemp2	-1.75092	6.04681	13.8583	0.000197123	0.00439486	down
Pex5l	1.53209	6.63534	13.8468	0.000198338	0.00441691	up
Ccdc80	-1.63636	5.04039	13.8229	0.000200871	0.00446823	down
Spi1	-2.14118	6.16897	13.7811	0.000205396	0.00456371	down
Tlcd4	1.95466	4.79447	13.7747	0.000206096	0.00457406	up
Ddah2	-1.78586	4.85096	13.7723	0.000206357	0.00457468	down
Ccdc39	1.60968	3.85161	13.7619	0.000207502	0.00459486	up
Cstb	-1.73586	6.09538	13.754	0.000208371	0.00460377	down
Tet1	1.77182	3.37205	13.754	0.000208375	0.00460377	up
Inka1	-1.92642	2.4818	13.7408	0.000209847	0.00462947	down
Arap3	-1.61338	5.73268	13.7374	0.000210225	0.00462947	down
Gm5148	1.92523	1.72468	13.7372	0.000210248	0.00462947	up
Nrg3	1.98659	3.82949	13.7123	0.00021306	0.00468563	up
Gria1	1.83003	7.27998	13.7103	0.000213277	0.00468563	up
Ckap2	-1.86207	4.10906	13.6975	0.000214741	0.00471251	down
2900052N01Rik	1.72243	3.83672	13.6796	0.000216802	0.0047524	up
Fam184a	1.48489	4.40589	13.6665	0.000218319	0.00478031	up
Oprm1	3.9263	-0.0640847	13.6629	0.000218732	0.004784	up
Hmox1	-2.23828	6.9579	13.6458	0.000220729	0.00481703	down
Fn3k	1.67818	3.53695	13.6458	0.000220734	0.00481703	up
Ftl1	-2.40954	8.23921	13.6436	0.00022099	0.00481725	down
Ccnb2	-1.93481	4.14627	13.6409	0.000221316	0.00481897	down
Kcnc1	1.74205	6.67611	13.6266	0.000223007	0.0048504	up
Cnnm1	1.8069	5.27874	13.6244	0.000223262	0.00485057	up
Six3os1	2.26382	1.90339	13.6192	0.000223887	0.00485875	up
Arhgdib	-2.214	6.85779	13.6161	0.000224251	0.00486125	down
Hk3	-2.44412	6.58798	13.6087	0.000225146	0.00487525	down
Hapln4	1.51432	5.70816	13.6021	0.000225927	0.00488408	up
Igip	1.58798	5.85372	13.5997	0.000226218	0.00488408	up
Sh3gl2	1.75714	6.58128	13.599	0.000226302	0.00488408	up
Coro6	1.81247	5.76934	13.5852	0.000227971	0.00491467	up
Scai	1.81467	4.75813	13.5781	0.000228839	0.00492797	up
Slc8b1	-1.81065	4.71192	13.5483	0.0002325	0.00500131	down
Rab11fip2	1.53636	5.11313	13.5433	0.000233117	0.00500497	up
Macrod2	1.56057	4.48691	13.5428	0.000233182	0.00500497	up
Piezo1	-1.93741	6.57807	13.5361	0.000234012	0.0050173	down
Nhlh1	3.24974	-0.894319	13.5242	0.000235501	0.00504368	up
Ano4	1.5143	4.29697	13.5156	0.000236589	0.00506145	up
Dennd11	1.45267	6.012	13.5119	0.000237059	0.00506527	up
Gabrr2	2.25061	0.139056	13.5092	0.000237394	0.00506527	up
Acot1	-1.6371	4.30001	13.508	0.000237544	0.00506527	down
Orai1	-1.68429	4.70457	13.4948	0.000239221	0.00509548	down
Cep126	1.78888	3.07879	13.4776	0.000241426	0.00513687	up
Inava	-1.78149	3.32914	13.4642	0.000243164	0.00516823	down
Elovl4	1.67115	4.43732	13.4565	0.000244161	0.00517273	up
Fam110a	-1.75902	3.33083	13.4546	0.000244401	0.00517273	down
Rbm38	-1.96222	3.30951	13.4545	0.000244422	0.00517273	down
C130050O18Rik	-2.33032	2.77016	13.4544	0.000244433	0.00517273	down
Gm8834	2.53987	0.227656	13.4498	0.000245029	0.00517975	up
Kantr	1.79756	3.74789	13.4291	0.000247754	0.00522827	up
Myo1g	-2.22641	5.20172	13.4283	0.000247859	0.00522827	down
Ppm1l	1.5037	6.49489	13.4225	0.000248629	0.00523696	up
Dbpht2	1.9633	3.86396	13.4202	0.000248928	0.00523696	up
Renbp	-2.05904	6.33968	13.418	0.00024922	0.00523696	down
Slc9a6	1.52989	5.97276	13.4161	0.000249471	0.00523696	up
Fam131c	2.5136	0.580435	13.4151	0.000249608	0.00523696	up
Notch4	-1.80387	5.44572	13.4108	0.000250181	0.00524336	down
Jazf1	1.67593	3.51513	13.4039	0.000251105	0.0052521	up
Sipa1	-1.71899	6.50051	13.4037	0.000251135	0.0052521	down
Tie1	-1.75039	5.3555	13.3931	0.000252554	0.00527015	down
Dpm3	-1.98335	4.2328	13.3918	0.000252733	0.00527015	down
Pgr	2.01582	3.45321	13.3912	0.000252806	0.00527015	up
St8sia6	1.92661	2.57752	13.3883	0.000253192	0.00527259	up
Mir378b	2.96986	-1.55931	13.3854	0.00025359	0.00527526	up
Plxnd1	-1.71033	7.64464	13.3741	0.00025512	0.00530146	down
Epha2	-1.93154	3.96068	13.3688	0.00025585	0.00531098	down
BC039966	3.02622	-0.825053	13.3506	0.00025834	0.00535699	up
Fyb2	2.52894	-0.320273	13.3446	0.000259173	0.00536081	up
Hspg2	-2.06876	7.11891	13.3419	0.000259543	0.00536081	down
Ccl2	-2.1908	4.94611	13.3409	0.000259684	0.00536081	down
Kcnd3	1.4824	5.9177	13.3402	0.000259779	0.00536081	up
Aff3	1.50011	4.88768	13.3394	0.000259893	0.00536081	up
Ccl4	-2.13038	3.11639	13.3344	0.000260584	0.00536939	down
Oprl1	1.56394	4.77558	13.3273	0.000261573	0.0053841	up
Rhbdf1	-1.78043	5.74971	13.3096	0.000264046	0.0054293	down
Efcab2	1.5813	4.03636	13.3017	0.000265162	0.0054447	up
H2-Aa	-2.15309	5.25706	13.3004	0.000265351	0.0054447	down
Grp	2.18007	1.47615	13.2932	0.000266364	0.00545563	up
Pear1	-1.89095	5.78916	13.2926	0.000266457	0.00545563	down
Pcdh19	1.45372	4.59846	13.2899	0.000266845	0.00545563	up
Il21r	-1.9529	4.78078	13.2888	0.000266998	0.00545563	down
Crebl2	1.37719	5.07109	13.2857	0.00026744	0.00545895	up
Usp13	1.53481	4.31601	13.2688	0.000269859	0.00549701	up
Nr1h3	-1.82602	4.13641	13.2688	0.000269866	0.00549701	down
Mc3r	3.22516	-1.08121	13.2576	0.000271482	0.00552418	up
Rasgrf2	1.63099	6.22497	13.2437	0.000273501	0.00555949	up
Amz1	-1.72982	4.94066	13.2359	0.000274632	0.00557668	down
Zbtb11	1.46531	5.12004	13.2328	0.000275089	0.00558018	up
Prickle2	1.52903	6.21541	13.2219	0.00027669	0.00560684	up
Plekhg1	1.64855	6.38319	13.2187	0.000277162	0.0056106	up
Aprt	-1.88246	5.76316	13.2072	0.00027888	0.00563412	down
Tmed3	-1.64414	6.22485	13.207	0.0002789	0.00563412	down
Arhgap44	1.63161	5.9807	13.1883	0.0002817	0.00568483	up
Plod3	-1.56622	6.21497	13.1809	0.000282823	0.0057016	down
Oaf	-1.55088	4.39152	13.1722	0.000284134	0.00572214	down
Ptpn20	3.52737	-1.79181	13.1642	0.000285348	0.00573804	up
Slitrk1	1.8702	4.7321	13.1631	0.00028551	0.00573804	up
Gins2	-2.09196	3.19122	13.1548	0.000286778	0.00575761	down
Tex50	2.47471	-0.731384	13.1488	0.000287707	0.0057656	up
Bri3bp	1.48011	5.79491	13.1484	0.000287764	0.0057656	up
Synpo2	1.69754	5.102	13.1442	0.000288404	0.00577251	up
Cela1	-1.94199	4.02388	13.1404	0.000289004	0.00577289	down
Lmo3	1.85011	4.43599	13.1394	0.000289156	0.00577289	up
Btn2a2	2.87884	-0.992424	13.1384	0.000289308	0.00577289	up
Tbc1d30	1.75059	5.28527	13.1341	0.000289974	0.00577841	up
Irx5	2.24791	-0.140381	13.1328	0.000290175	0.00577841	up
Emilin1	-2.36306	6.24135	13.1188	0.000292345	0.0058157	down
Bcl2l15	2.46831	-0.286748	13.1031	0.000294804	0.00585866	up
Ccdc186	1.47511	5.24368	13.0943	0.0002962	0.00588045	up
Atp6v1b1	4.14509	-2.35667	13.0876	0.000297259	0.00589549	up
Rims3	1.76402	6.97229	13.0732	0.00029955	0.00593491	up
Hebp1	-1.69044	5.43728	13.0692	0.000300186	0.00594149	down
Bdp1	1.61886	4.70012	13.0509	0.000303138	0.00598707	up
Slc7a3	1.69284	2.36886	13.0494	0.00030338	0.00598707	up
Nkain3	3.06499	-0.134932	13.0492	0.000303406	0.00598707	up
Bcl6b	-1.71382	2.7155	13.0461	0.000303913	0.00599103	down
Hapln3	-1.98963	1.10478	13.0377	0.000305284	0.00600893	down
Chst10	1.40775	5.15317	13.0368	0.000305435	0.00600893	up
Pja2	1.63914	8.21305	13.029	0.000306711	0.00602799	up
A230072E10Rik	2.68562	-0.837328	13.022	0.000307848	0.00604425	up
Tanc2	1.49259	6.94161	13.0175	0.000308594	0.00604722	up
Nek1	1.49883	5.14366	13.0174	0.000308617	0.00604722	up
Rab3d	-1.4595	4.74152	13.0126	0.0003094	0.0060565	down
Gm14295	1.8336	3.32928	12.9952	0.000312294	0.00610705	up
Arhgap5	1.9176	6.33615	12.9853	0.000313938	0.00613308	up
Akain1	1.83156	2.25368	12.9741	0.000315832	0.00616391	up
Pcp4l1	1.46013	5.65189	12.9654	0.000317297	0.00618635	up
1700112J16Rik	2.16713	-0.269487	12.9588	0.000318426	0.00619244	up
Gm50270	2.66064	-0.715584	12.9584	0.000318486	0.00619244	up
Gabbr2	1.78208	7.53848	12.958	0.000318559	0.00619244	up
Cadps2	1.90081	4.59545	12.9482	0.000320234	0.00621883	up
Asf1b	-2.12199	3.90525	12.9449	0.000320798	0.00622361	down
Loxl1	-2.50723	6.49488	12.9293	0.000323484	0.0062695	down
Spon1	1.32527	6.01973	12.9213	0.000324858	0.0062899	up
Pdgfrb	-1.89206	7.59074	12.9151	0.000325941	0.00630463	down
Prdm12	3.45185	-2.25284	12.9099	0.000326847	0.00631592	up
Aldh16a1	-1.65124	4.09969	12.8986	0.000328825	0.00634788	down
Ica1l	1.86268	4.03127	12.8863	0.000330993	0.00638343	up
Cend1	1.7606	7.49965	12.883	0.000331573	0.00638832	up
Frrs1l	1.80736	6.72907	12.8772	0.000332612	0.00640204	up
Cd209g	-3.05992	-2.02184	12.8683	0.000334194	0.00642617	down
Ubtd1	-1.81379	4.24686	12.8632	0.000335115	0.00643127	down
Epha7	1.63028	4.72573	12.8631	0.000335123	0.00643127	up
Jakmip2	1.66164	4.50899	12.8613	0.000335444	0.00643127	up
Mid2	1.53643	4.86046	12.8535	0.00033685	0.0064519	up
Lrp10	-1.63276	6.62638	12.849	0.000337653	0.00646095	down
Spc24	-2.1531	3.03016	12.8348	0.000340227	0.00649931	down
Adgra2	-1.62022	5.85556	12.8343	0.000340321	0.00649931	down
Galnt17	1.76288	4.91202	12.8262	0.000341807	0.00652131	up
Gm5637	-2.35486	2.40098	12.8231	0.000342366	0.00652561	down
Nlgn1	1.45069	4.86702	12.8196	0.00034301	0.00653154	up
Kcnh7	2.06015	4.68858	12.8033	0.000346009	0.00658225	up
Cks2	-1.76182	2.92366	12.799	0.000346804	0.00659097	down
Csk	-1.67678	6.78117	12.7964	0.000347293	0.00659386	down
Wee2	3.91961	-2.65464	12.7888	0.000348704	0.00661422	up
Nrsn1	1.82849	6.7275	12.7763	0.00035104	0.00665209	up
Cspg4	-1.65898	6.53436	12.7721	0.00035183	0.00665675	down
Stum	2.02674	6.21673	12.7714	0.000351966	0.00665675	up
Miga1	1.35017	6.11723	12.7686	0.000352486	0.00666015	up
Rbms3	1.48053	4.84606	12.762	0.000353727	0.00666575	up
Aunip	-2.05128	0.967126	12.7617	0.000353784	0.00666575	down
Atp2b2	1.80805	7.94007	12.7616	0.000353804	0.00666575	up
Id1	-2.01576	5.91684	12.7588	0.000354334	0.00666931	down
Ralgapa1	1.55427	6.1936	12.7553	0.000354993	0.00667529	up
Gabra2	1.78017	5.51435	12.7431	0.000357317	0.00671256	up
Cenpm	-2.03224	2.88149	12.741	0.000357723	0.00671373	down
Nos1	1.40302	5.31179	12.7208	0.000361615	0.00678027	up
Panx2	1.62283	5.95042	12.7132	0.000363084	0.00679301	up
Clic6	2.30631	3.52093	12.7125	0.000363214	0.00679301	up
Epha5	1.558	5.33005	12.7119	0.000363335	0.00679301	up
Rerg	2.02678	1.96862	12.7053	0.00036462	0.00681053	up
Nmnat2	1.4885	6.41128	12.7008	0.00036549	0.00682028	up
Pcdh15	1.47376	4.37419	12.6894	0.000367727	0.00685372	up
Rnh1	-1.66777	6.74331	12.6881	0.000367983	0.00685372	down
0610040F04Rik	2.1116	-0.262322	12.6797	0.000369649	0.00687821	up
Phf19	-1.851	2.81793	12.6482	0.000375921	0.00698827	down
Cacna1b	1.59062	5.8857	12.6414	0.000377301	0.00700727	up
Arhgap45	-2.14434	7.45055	12.6324	0.000379126	0.00703449	down
Dock3	1.53754	6.77607	12.628	0.000380014	0.00704115	up
Rps2-ps6	-3.41852	-1.42434	12.6271	0.000380204	0.00704115	down
Ppm1k	1.42063	4.92719	12.6173	0.0003822	0.00705883	up
Col4a1	-2.10747	8.8966	12.616	0.000382451	0.00705883	down
Tmem169	1.85791	3.40291	12.6139	0.000382899	0.00705883	up
Kcnj5	2.11667	1.13182	12.6125	0.00038318	0.00705883	up
Snap25	2.19586	9.90703	12.6123	0.00038321	0.00705883	up
Il3ra	-2.39294	4.46524	12.6101	0.00038366	0.00705883	down
Dscam	1.47616	5.56595	12.61	0.000383683	0.00705883	up
Pgls	-1.74546	5.6322	12.6077	0.00038416	0.00706097	down
Gabra4	1.98552	5.18371	12.5944	0.00038691	0.00710485	up
Cd151	-1.81111	6.805	12.5917	0.000387473	0.00710851	down
2510039O18Rik	-1.63032	6.11261	12.5869	0.000388469	0.00712012	down
Ifi30	-2.27002	6.71675	12.5843	0.000388993	0.00712305	down
Ncs1	1.54208	6.43776	12.5807	0.000389741	0.00713007	up
Cdc45	-1.81335	3.63595	12.5662	0.000392797	0.00717306	down
Krt2	3.3325	-1.54809	12.566	0.000392824	0.00717306	up
Card11	-2.4824	3.62189	12.5534	0.000395477	0.00721478	down
Rps6ka1	-1.53831	6.19068	12.5508	0.000396031	0.00721817	down
Mrc2	-1.82834	6.29728	12.5481	0.000396618	0.00722214	down
Fgf14	2.00042	3.16733	12.5433	0.000397626	0.00723376	up
Grik1	1.71089	3.12029	12.5384	0.00039867	0.00724602	up
Dync2h1	1.41559	4.60876	12.5265	0.000401226	0.00728571	up
Rps28	-2.22738	8.23222	12.5216	0.000402275	0.00729181	down
Pald1	-1.79642	6.40719	12.5214	0.000402307	0.00729181	down
Cmtm7	-1.84404	4.38471	12.5079	0.000405233	0.00733805	down
Elovl6	1.51163	5.69122	12.4889	0.000409383	0.00740635	up
Tnfaip8l3	1.82725	1.58106	12.4711	0.000413298	0.00747027	up
Ifitm3	-1.86956	6.66676	12.4618	0.000415364	0.00749755	down
Fhod1	-1.58752	5.385	12.4608	0.000415573	0.00749755	down
Metrnl	-1.71765	4.28008	12.4485	0.000418324	0.00754023	down
Vasp	-1.79621	5.65264	12.4437	0.000419408	0.00754777	down
Ripor3	-2.25444	1.87312	12.4432	0.000419513	0.00754777	down
Dmrtb1	-1.98648	1.60225	12.4373	0.000420835	0.00756459	down
Prkcg	1.7866	6.35685	12.4343	0.000421528	0.00757011	up
Slc9a3	2.38154	-0.512935	12.4286	0.000422809	0.00758615	up
Niban2	-1.81316	7.49219	12.4251	0.000423601	0.0075934	down
Cyp4x1os	3.45405	-2.24405	12.415	0.000425888	0.00762741	up
Sh3bgrl2	1.36539	5.27639	12.4112	0.000426763	0.00763029	up
Ccser1	1.87234	2.21115	12.4109	0.000426828	0.00763029	up
Sec14l4	2.38857	-0.549081	12.3842	0.000432987	0.00772798	up
Usp32	1.50404	6.71379	12.3819	0.000433526	0.00772798	up
Cdh6	1.5987	3.95807	12.3817	0.000433556	0.00772798	up
Fmn2	1.4654	5.42883	12.3804	0.000433872	0.00772798	up
Kcnn3	1.43149	4.84055	12.3769	0.000434675	0.00773524	up
Prkce	1.81376	6.67257	12.3734	0.000435505	0.00774297	up
Dysf	-1.6631	3.87209	12.365	0.000437456	0.00776773	down
Sema5a	1.68491	5.87359	12.3634	0.000437844	0.00776773	up
Nxpe3	1.53128	3.84653	12.3623	0.000438088	0.00776773	up
Frmd8	-1.64817	6.35309	12.3593	0.000438792	0.00777318	down
Klk8	-1.75623	2.43372	12.3425	0.000442773	0.00783379	down
Stat5a	-1.57781	3.62954	12.3414	0.000443014	0.00783379	down
Map2k4	1.55326	6.90478	12.3394	0.000443489	0.00783511	up
Rn7sk	2.43813	4.46137	12.326	0.000446699	0.00788471	up
Ttc19	1.38147	5.73055	12.3207	0.000447955	0.00789975	up
Tead2	-1.61407	3.47222	12.3119	0.000450082	0.00792639	down
Nol4	1.86539	4.29849	12.3106	0.000450398	0.00792639	up
Atp11b	1.31619	6.28118	12.3094	0.000450681	0.00792639	up
Cdca8	-2.01964	3.9799	12.3058	0.000451564	0.0079348	down
Gm15816	2.5221	0.0284235	12.3036	0.00045209	0.00793692	up
Ninj1	-1.93545	6.36519	12.2824	0.000457244	0.00801218	down
Fam171b	1.5216	6.82698	12.2821	0.00045732	0.00801218	up
Sgtb	1.81515	5.715	12.281	0.000457605	0.00801218	up
B3galt2	1.96367	3.74876	12.2744	0.00045922	0.00803328	up
Acvr2a	1.44288	4.67779	12.2679	0.00046081	0.00805051	up
Rab6b	1.73315	8.60453	12.2663	0.000461217	0.00805051	up
Kcnn4	-2.41389	3.64705	12.2654	0.000461439	0.00805051	down
Timeless	-1.46317	4.33066	12.2612	0.000462469	0.00806129	down
Ankdd1a	2.35849	-0.277216	12.2548	0.000464056	0.00808176	up
Chat	3.33255	0.215661	12.2489	0.000465543	0.00808847	up
Ttc3	1.70052	8.70908	12.2487	0.00046557	0.00808847	up
Pcm1	1.6813	6.45654	12.2481	0.000465743	0.00808847	up
Nid2	-1.95715	5.63583	12.2452	0.000466462	0.00808847	down
Fhl3	-1.86256	3.57263	12.2445	0.000466626	0.00808847	down
Omg	1.51935	6.59637	12.2433	0.000466921	0.00808847	up
Klhl25	-1.70318	4.98626	12.2408	0.000467563	0.00809211	down
Cxcl13	2.81923	-0.653001	12.2392	0.000467958	0.00809211	up
Ranbp6	1.61241	4.86353	12.2345	0.000469149	0.00810281	up
Ckmt1	1.81433	6.48919	12.2334	0.000469404	0.00810281	up
Habp4	1.50238	6.73669	12.231	0.000470018	0.00810625	up
Nradd	-1.93984	2.59406	12.2177	0.000473382	0.00815709	down
Mydgf	-1.47669	5.85549	12.2088	0.000475656	0.00818906	down
Npepl1	-1.6096	5.72725	12.2055	0.000476491	0.00819624	down
Mal2	1.85452	5.38548	12.2012	0.000477594	0.00820799	up
L3mbtl4	2.9167	-1.13598	12.1944	0.000479328	0.00822559	up
Chst7	-1.79808	2.1335	12.1932	0.000479652	0.00822559	down
Cyp4x1	1.8256	2.90637	12.1923	0.000479879	0.00822559	up
Plag1	1.7896	1.26744	12.1896	0.000480559	0.00823004	up
4930570G19Rik	1.73482	2.39102	12.1789	0.000483325	0.00827017	up
Cyp4f18	-2.16497	4.45119	12.1773	0.000483756	0.00827032	down
Lsm2	-1.47759	3.98671	12.1728	0.000484919	0.00828297	down
Arrdc1	-1.49316	4.85703	12.1681	0.00048615	0.00829676	down
Zfp292	1.64879	5.28657	12.1661	0.000486667	0.00829835	up
Dgkg	1.53284	4.39113	12.1611	0.000487963	0.00831321	up
Rgs6	1.54525	5.02846	12.1574	0.000488923	0.0083206	up
Rlbp1	-1.40691	4.23642	12.1562	0.000489247	0.0083206	down
Celf6	1.76198	2.89734	12.1524	0.000490242	0.00833028	up
Ccl8	-3.15388	1.48339	12.1388	0.000493822	0.00838385	down
Kif3a	1.42601	6.68897	12.1317	0.000495719	0.00840875	up
Chl1	1.55881	6.78339	12.1299	0.000496198	0.00840959	up
Des	-1.66648	3.38155	12.125	0.000497505	0.00842347	down
Itga5	-2.10624	6.13444	12.1236	0.000497878	0.00842347	down
Cplane1	1.32432	5.6255	12.1166	0.00049975	0.00844785	up
Tcaf1	1.48976	7.2952	12.1143	0.000500377	0.00845114	up
Chaf1a	-1.6401	3.91049	12.1075	0.000502191	0.00847447	down
Celf4	1.52064	7.1541	12.1017	0.000503767	0.00849375	up
Grin2b	1.76133	7.18823	12.0994	0.000504378	0.00849672	up
Galk1	-1.4971	4.09262	12.0978	0.000504814	0.00849676	down
Cd5l	-2.9128	4.08968	12.0916	0.000506507	0.00851794	down
Ap5b1	-1.59575	3.96756	12.0745	0.000511172	0.008589	down
Mxra8	-1.91138	6.21778	12.0718	0.000511913	0.00859408	down
Clic1	-2.06876	7.5349	12.0574	0.000515865	0.00864608	down
ND6	3.10549	10.2096	12.0573	0.000515894	0.00864608	up
Plxna4	1.37244	6.0305	12.0546	0.00051664	0.00865118	up
Camk1g	2.12188	3.0971	12.0522	0.000517319	0.00865514	up
Rps12	-1.99682	7.85061	12.0452	0.000519248	0.00867999	down
Amdhd2	-1.68947	5.76025	12.0314	0.000523104	0.00873303	down
Ids	1.49548	7.54484	12.0307	0.000523312	0.00873303	up
Fads2b	2.78674	-0.302314	12.0244	0.000525097	0.00875535	up
Hap1	1.71036	6.46576	12.0198	0.000526382	0.00876929	up
Kank4	1.57661	2.8486	12.0072	0.000529959	0.00882139	up
Reep4	-1.56732	4.08971	11.9984	0.000532475	0.00885573	down
Pdlim4	-1.77544	4.83804	11.9882	0.000535395	0.00889674	down
Fbln1	-1.69066	6.41896	11.9623	0.000542884	0.00901354	down
Crb1	2.01866	0.653477	11.9585	0.000543988	0.00901683	up
Lgals1	-2.12501	8.41705	11.9584	0.000544004	0.00901683	down
Ptchd4	2.02195	0.346822	11.9566	0.000544549	0.00901822	up
Mfap2	-1.98699	5.12832	11.9272	0.000553195	0.00915367	down
Plcb1	1.7052	5.85095	11.9247	0.000553942	0.0091583	up
Phldb3	-2.19952	0.397234	11.9228	0.000554518	0.00916008	down
Hdx	2.14157	1.87535	11.9096	0.000558462	0.00921744	up
Sptb	1.59499	6.6064	11.9022	0.000560686	0.00924636	up
Lrrtm1	1.71577	4.56425	11.8988	0.000561706	0.00925538	up
Irx3	1.94517	0.685852	11.8963	0.000562466	0.00926011	up
Tafa2	1.52175	4.14299	11.8913	0.000563958	0.00927353	up
Cbr3	-1.88023	3.62527	11.8902	0.000564294	0.00927353	down
Gm18935	3.94868	-2.52122	11.8889	0.000564702	0.00927353	up
Plaat1	1.43982	3.63587	11.8841	0.000566161	0.00928659	up
Rinl	-1.60916	4.35181	11.8831	0.000566446	0.00928659	down
Car10	1.69143	5.02926	11.8763	0.000568518	0.00930795	up
Birc5	-1.90904	4.08	11.8757	0.0005687	0.00930795	down
Bfsp2	-1.51237	3.13672	11.8676	0.000571197	0.00934096	down
Id3	-1.93875	6.59985	11.866	0.000571672	0.00934096	down
Mfsd12	-1.59604	6.0935	11.8571	0.000574407	0.00937783	down
Tmem86a	-1.9016	6.83839	11.8467	0.000577625	0.00942251	down
Hdgfl3	1.66981	5.59354	11.8405	0.000579552	0.00944134	up
Tchh	2.07783	1.55056	11.8399	0.000579744	0.00944134	up
A830018L16Rik	1.88631	4.03762	11.8361	0.000580944	0.0094465	up
Myo1c	-1.4755	6.47745	11.8346	0.000581394	0.0094465	down
Tex15	2.49115	0.512353	11.8329	0.000581936	0.0094465	up
Nrxn1	1.63565	7.93832	11.8327	0.000581991	0.0094465	up
Tro	1.44316	7.37741	11.8231	0.000585012	0.00948766	up
Arpc1b	-2.17359	8.5411	11.8135	0.00058804	0.00952273	down
B3galt1	1.67069	4.60839	11.8131	0.000588147	0.00952273	up
Usp34	1.42853	6.39484	11.8063	0.000590292	0.00954206	up
Impact	1.37501	7.20504	11.8048	0.000590781	0.00954206	up
Fermt3	-2.00989	6.60926	11.8046	0.000590845	0.00954206	down
Meg3	2.2373	11.7568	11.8032	0.000591291	0.00954206	up
Serpine1	-1.83137	4.72531	11.8013	0.00059189	0.00954386	down
Mapk10	1.5304	7.37583	11.7985	0.00059278	0.00955035	up
Gcgr	-3.80383	-1.91698	11.7855	0.000596947	0.00960957	down
Alox5ap	-2.16975	5.18756	11.7821	0.000598016	0.00961886	down
Shank1	1.79811	7.50533	11.778	0.000599349	0.0096324	up
Agpat2	-1.95346	3.43092	11.7744	0.000600518	0.00963951	down
Zkscan8	1.58929	4.33293	11.7715	0.000601457	0.00963951	up
Fam199x	1.75426	3.12058	11.7704	0.00060181	0.00963951	up
Akr1b1	-1.38104	6.23011	11.7702	0.00060186	0.00963951	down
Pltp	-1.78065	7.00825	11.7689	0.000602301	0.00963951	down
H2-T23	-1.60435	6.37764	11.7675	0.000602747	0.00963951	down
Il1rapl1	2.17765	2.37835	11.7613	0.000604739	0.00966133	up
Col4a2	-1.68223	8.35621	11.7602	0.000605098	0.00966133	down
Tmod2	1.52893	8.20857	11.7427	0.000610815	0.00974466	up
Zcchc18	1.65628	6.41521	11.7403	0.0006116	0.00974924	up
Bltp1	1.33055	6.41634	11.7314	0.000614554	0.00978837	up
Gm20063	2.62541	-0.706915	11.7098	0.000621725	0.00989452	up
Kifap3	1.4946	7.09736	11.7059	0.000623028	0.0099072	up
Gm19619	4.01341	-2.57221	11.7033	0.000623886	0.00990997	up
Arhgap20	1.57875	5.0674	11.7023	0.000624214	0.00990997	up
Snx8	-1.57106	6.11112	11.7001	0.000624972	0.00991396	down
Nhsl2	1.35344	5.46102	11.6979	0.000625711	0.00991765	up
Syne1	1.68035	8.14322	11.6895	0.000628553	0.00995463	up
Tasor2	1.52803	4.53081	11.6871	0.00062935	0.0099592	up
Pkia	1.50057	6.40148	11.681	0.000631399	0.00997572	up
B3gnt8	-1.79313	3.05832	11.6808	0.000631497	0.00997572	down
Hlf	1.5635	6.48144	11.6795	0.000631923	0.00997572	up
Ubr3	1.48029	7.11132	11.6735	0.000633976	0.0100001	up
Magi2	1.35476	5.73244	11.6706	0.000634959	0.0100028	up
Clcf1	-1.74996	3.2181	11.67	0.000635171	0.0100028	down
Ro60	1.61849	5.13064	11.657	0.000639612	0.0100525	up
Lama1	-1.74156	5.58812	11.6564	0.000639837	0.0100525	down
Edem2	-1.76964	6.85554	11.6563	0.000639871	0.0100525	down
Slc13a3	-1.62687	5.65358	11.6441	0.000644055	0.0101079	down
Grm2	1.81184	4.35441	11.642	0.000644805	0.0101079	up
Kcnj16	1.41733	4.59268	11.6407	0.000645255	0.0101079	up
Furin	-1.43789	6.36295	11.6382	0.000646105	0.0101079	down
Rpgrip1l	1.48329	4.44364	11.638	0.000646171	0.0101079	up
Cntn6	1.6239	4.10154	11.6371	0.00064649	0.0101079	up
Pcsk2os1	2.06225	0.775913	11.6303	0.000648847	0.0101366	up
Pkmyt1	-1.50079	3.77522	11.6277	0.000649759	0.0101396	down
Irx1	2.0458	1.36395	11.6268	0.000650098	0.0101396	up
Srsf12	1.6278	3.17172	11.6254	0.00065059	0.0101396	up
D930020B18Rik	2.59871	-1.39312	11.6196	0.000652609	0.0101629	up
Pip5k1b	1.58796	3.21932	11.6079	0.000656723	0.0102189	up
Cdca7l	-1.83857	3.17313	11.6049	0.00065778	0.0102272	down
Mbd5	1.33505	5.44496	11.603	0.000658457	0.0102296	up
Tmem14c	-1.42323	5.38694	11.6001	0.000659493	0.0102376	down
Adcy2	1.38868	5.837	11.5964	0.000660789	0.0102496	up
Hcrtr1	2.39437	0.381793	11.5907	0.000662823	0.010273	up
Zbtb42	-1.83674	2.78826	11.5888	0.000663496	0.0102753	down
Apc	1.54063	7.54898	11.5857	0.000664601	0.0102842	up
Lamtor4	-1.89572	6.64875	11.5753	0.000668337	0.0103339	down
Glb1	-1.53546	6.5904	11.5708	0.000669961	0.0103508	down
Ldlrap1	-1.76037	5.8725	11.5674	0.00067117	0.0103613	down
Dab1	1.42766	5.03363	11.5636	0.000672549	0.0103744	up
Cotl1	-2.17279	9.38871	11.5537	0.000676147	0.0104217	down
Shc3	1.6641	4.12406	11.5467	0.000678688	0.0104526	up
L3mbtl1	1.82132	3.26867	11.5447	0.000679444	0.0104561	up
Arhgap9	-1.89159	4.08316	11.5337	0.000683464	0.0105097	down
Ptger4	-1.66468	3.11791	11.53	0.000684824	0.0105155	down
Gpr151	3.60479	0.582403	11.5274	0.000685773	0.0105155	up
Wtip	-1.76119	3.18644	11.5269	0.00068597	0.0105155	down
Exph5	2.4352	1.52251	11.5268	0.00068599	0.0105155	up
Klhl14	2.19001	0.631311	11.5246	0.000686806	0.0105197	up
Lypd2	-2.96606	-0.20319	11.5211	0.00068809	0.0105201	down
Stxbp6	1.616	5.5906	11.5204	0.000688355	0.0105201	up
Scarf1	-1.749	3.48278	11.5202	0.000688443	0.0105201	down
Ccn5	-2.45213	0.688459	11.5142	0.000690657	0.0105457	down
Letm2	1.45368	3.59826	11.5083	0.000692846	0.0105633	up
Zc3h6	1.58067	3.00331	11.5072	0.000693253	0.0105633	up
Arhgap26	1.38384	5.59449	11.5058	0.000693812	0.0105633	up
Moxd1	-1.8748	5.33419	11.5052	0.00069403	0.0105633	down
Troap	-2.14447	2.45144	11.5039	0.000694505	0.0105633	down
Fam13b	1.3864	5.20455	11.4941	0.000698185	0.0106085	up
Cdc42bpa	1.45311	7.61296	11.4931	0.000698565	0.0106085	up
Tspan4	-1.8342	6.59456	11.4879	0.000700491	0.010625	down
Isyna1	-1.48663	6.03547	11.4873	0.000700736	0.010625	down
Ppp4c	-1.36859	5.62546	11.4816	0.000702905	0.0106433	down
Sgsm1	1.54824	5.66812	11.4812	0.000703029	0.0106433	up
Auts2	1.36616	5.25267	11.4738	0.000705844	0.0106723	up
Ephb4	-1.62736	4.48073	11.4733	0.000706037	0.0106723	down
Ptk7	-1.42359	5.10589	11.4618	0.000710416	0.0107268	down
Resp18	1.99036	4.26209	11.461	0.000710737	0.0107268	up
Gm9962	2.60941	-0.169321	11.4576	0.000712035	0.0107381	up
Csf2ra	-1.86117	7.66917	11.4521	0.000714143	0.0107616	down
Zfp385b	1.94685	3.33817	11.4486	0.000715471	0.0107733	up
Pnma8a	1.74863	5.12682	11.4395	0.000719008	0.0108119	up
Nkain2	1.41911	4.9997	11.4391	0.000719136	0.0108119	up
Ptx3	-1.89499	3.4703	11.4303	0.000722566	0.0108551	down
Fgfbp1	-2.0667	3.22068	11.4209	0.000726206	0.0109015	down
Aebp1	-1.73612	7.10179	11.4155	0.000728356	0.0109253	down
Espl1	-1.70239	3.9543	11.4125	0.000729502	0.0109342	down
Mccc1os	2.28786	-0.0612988	11.4086	0.000731031	0.0109486	up
Gm3558	3.1112	-1.99071	11.4072	0.000731582	0.0109486	up
Lmf2	-1.41369	5.89287	11.4	0.000734444	0.0109725	down
Capg	-2.12623	6.90832	11.3977	0.000735333	0.0109725	down
Plekho1	-1.46413	6.18732	11.3977	0.000735337	0.0109725	down
Drgx	2.74031	-1.39698	11.3975	0.000735421	0.0109725	up
Mrps24	-1.87436	5.63324	11.3937	0.000736922	0.0109798	down
Msrb1	-1.91821	7.34327	11.3934	0.000737036	0.0109798	down
Sh3bp2	-1.93902	6.3957	11.3874	0.000739435	0.0110072	down
Ptprt	1.29853	6.50771	11.3846	0.000740562	0.0110156	up
Plk3	-1.48109	5.49648	11.3812	0.000741915	0.0110273	down
Notch1	-1.77563	7.03445	11.3792	0.000742695	0.0110305	down
Psen2	-1.60082	5.69302	11.3769	0.000743651	0.0110364	down
4921504A21Rik	1.86841	0.0948999	11.3745	0.000744605	0.0110392	up
Gm15638	3.70502	-2.7885	11.3736	0.000744968	0.0110392	up
Oip5os1	1.66564	7.85525	11.3717	0.000745705	0.0110417	up
Angptl2	-1.71696	5.48011	11.3608	0.000750114	0.0110901	down
Prkca	1.31999	6.2411	11.3598	0.000750499	0.0110901	up
Nrn1	1.94775	5.28966	11.3594	0.000750669	0.0110901	up
Ubn2	1.35569	5.77875	11.3555	0.000752268	0.0110978	up
Neb	1.88974	0.727134	11.3541	0.000752801	0.0110978	up
Psmb9	-1.68239	4.314	11.3518	0.000753761	0.0110978	down
Ctnna3	1.93103	1.14009	11.3515	0.00075389	0.0110978	up
Tbxa2r	-2.29834	1.23799	11.3511	0.000754026	0.0110978	down
Anks1b	1.4829	7.01307	11.3442	0.000756835	0.0111102	up
Chst14	-1.87829	3.78038	11.3442	0.000756852	0.0111102	down
Enpp5	1.38385	7.35861	11.3431	0.00075729	0.0111102	up
Gm8098	2.43886	-0.847985	11.3425	0.00075754	0.0111102	up
Tax1bp3	-1.62769	3.94342	11.3421	0.000757709	0.0111102	down
Mfsd6	1.28746	6.22112	11.3348	0.000760679	0.0111454	up
Plppr4	1.72812	5.68298	11.3267	0.000764016	0.0111859	up
Clxn	1.74975	2.55955	11.3236	0.000765266	0.0111959	up
Clic5	1.6318	2.93054	11.3175	0.000767811	0.0112247	up
Stx1b	1.62389	8.25564	11.304	0.000773383	0.0112977	up
Ptprn2	1.68116	6.83137	11.3023	0.000774101	0.0112998	up
Gm31814	-2.51421	-1.27999	11.2998	0.000775165	0.0113069	down
Pgd	-1.52626	7.34841	11.2963	0.000776627	0.0113196	down
Lrrk1	-1.65849	5.37708	11.2949	0.00077719	0.0113196	down
Cpne7	1.57219	5.80409	11.2908	0.000778937	0.0113366	up
Abca8a	1.53907	2.72385	11.2892	0.000779602	0.0113378	up
Kcp	-1.69874	3.47755	11.2876	0.000780271	0.0113391	down
E2f2	-1.91015	3.6373	11.2806	0.000783229	0.0113622	down
Plin2	-2.76077	9.52187	11.2798	0.000783559	0.0113622	down
Fes	-1.77379	6.30112	11.2791	0.000783843	0.0113622	down
Gm14569	2.01054	0.538681	11.2773	0.000784621	0.0113622	up
Gm2897	2.49046	-1.29358	11.2769	0.00078476	0.0113622	up
Slco1a4	1.3349	5.4155	11.2677	0.000788682	0.0114022	up
Cd1d2	-3.20085	-1.48442	11.2677	0.000788689	0.0114022	down
Rrm2	-1.84149	5.52283	11.2622	0.000791015	0.0114274	down
Pmf1	-1.56236	4.02171	11.2585	0.000792584	0.0114383	down
Camsap2	1.33835	6.53485	11.2577	0.000792938	0.0114383	up
Rpl34-ps2	-3.72022	-1.622	11.2527	0.000795053	0.0114604	down
Frmd3	1.78439	1.86203	11.2508	0.000795877	0.0114638	up
Zfp280c	1.6555	4.76667	11.2463	0.000797828	0.0114834	up
Adgrb3	1.42784	5.3891	11.2444	0.000798637	0.0114838	up
Psrc1	-1.42264	3.63602	11.2435	0.000799029	0.0114838	down
Il1rapl2	2.02017	0.956234	11.2406	0.000800267	0.0114932	up
Kcng4	1.53746	3.31108	11.2389	0.000801008	0.0114954	up
Ccdc136	1.42403	6.2805	11.2348	0.000802762	0.0115121	up
Ube2ql1	1.53414	5.8654	11.2318	0.000804068	0.0115224	up
Lrrtm3	1.63921	3.87637	11.2245	0.000807254	0.0115596	up
Serpinf1	-1.51663	6.11542	11.2228	0.00080798	0.0115614	down
Zfp846	1.38253	4.44444	11.2215	0.000808559	0.0115614	up
Cand2	-1.50939	4.15367	11.2075	0.000814689	0.0116405	down
Gm18290	2.01246	0.473115	11.204	0.000816228	0.0116471	up
Gm13003	2.75313	-1.4813	11.2034	0.000816469	0.0116471	up
Scube2	2.06054	1.37376	11.2024	0.000816936	0.0116471	up
Adarb1	1.59809	7.7146	11.1938	0.000820718	0.0116913	up
Cnksr2	2.00638	5.68311	11.1926	0.000821225	0.0116913	up
Gabrr1	3.68567	-2.0663	11.1878	0.000823369	0.0117133	up
Smim13	1.54799	6.38606	11.181	0.000826379	0.0117475	up
Ripk3	-2.11116	2.90279	11.1741	0.000829472	0.0117785	down
Krt1	1.75014	1.08237	11.1729	0.000829994	0.0117785	up
Rassf6	1.91949	0.167087	11.1721	0.000830359	0.0117785	up
Bub1b	-1.41036	4.65695	11.1625	0.000834676	0.0118311	down
Mcm7	-1.35477	5.44424	11.1588	0.00083632	0.0118458	down
Rps5	-1.66462	7.67048	11.1463	0.000842001	0.0119018	down
Appl1	1.55796	6.0007	11.1461	0.000842063	0.0119018	up
Arhgap4	-1.45536	4.90763	11.1449	0.000842622	0.0119018	down
Braf	1.3895	6.2393	11.1447	0.000842703	0.0119018	up
Pcdha6	2.17947	0.637091	11.1411	0.000844348	0.0119164	up
Tgfbi	-2.25474	7.55806	11.1318	0.000848594	0.0119677	down
Zbtb8b	1.81009	1.25021	11.1288	0.000849986	0.0119787	up
Inppl1	-1.3958	6.96454	11.1265	0.000851012	0.0119846	down
Plod1	-1.68237	7.41566	11.118	0.000854953	0.0120314	down
Btbd8	1.6019	5.52482	11.1077	0.000859714	0.0120649	up
Ryr2	1.64843	6.55242	11.1074	0.000859855	0.0120649	up
Stox2	1.31354	6.52487	11.1068	0.000860113	0.0120649	up
Wdr47	1.31601	5.93397	11.1062	0.000860402	0.0120649	up
Gm14305	1.75478	3.89805	11.1062	0.000860416	0.0120649	up
E430016F16Rik	1.45933	6.57362	11.1015	0.000862571	0.0120865	up
Ntrk3	1.45933	6.57362	11.1001	0.000863244	0.0120873	up
Ltbr	-1.6709	5.53519	11.0973	0.000864548	0.0120901	down
Tfrc	1.3681	5.66541	11.097	0.00086468	0.0120901	up
Aph1b	1.41688	4.28146	11.0916	0.000867212	0.0121168	up
Klhl32	1.40697	3.8308	11.0813	0.000872007	0.012173	up
Add2	1.54344	6.8937	11.0803	0.000872474	0.012173	up
Spsb2	-1.72208	3.12909	11.0759	0.000874589	0.0121938	down
Cep290	1.65183	3.65122	11.0721	0.000876364	0.0122098	up
Tmem120a	-1.53611	4.24761	11.0677	0.000878438	0.01223	down
Armcx1	1.41079	5.41566	11.0632	0.000880602	0.0122515	up
Ark2c	1.61654	4.42909	11.0607	0.000881784	0.0122592	up
Gm35853	-1.91488	0.498993	11.0539	0.000885009	0.0122953	down
Ptpn1	-1.48295	7.20979	11.0474	0.000888095	0.0123294	down
Tnfaip8l2	-1.95947	4.64708	11.0415	0.000890952	0.0123603	down
Pnma8b	1.54592	7.40088	11.0294	0.000896759	0.0124321	up
Gcc2	1.44648	5.70356	11.0261	0.000898402	0.012446	up
Thoc6	-1.50084	3.2698	11.0212	0.000900755	0.0124698	down
Nr1d2	1.39834	6.42887	11.0137	0.000904405	0.0125047	up
Vamp8	-1.77257	5.76121	11.0134	0.000904556	0.0125047	down
Rwdd2a	1.76548	3.07726	11.0119	0.000905277	0.0125059	up
Ogfod1	1.29881	6.18522	11.0093	0.000906545	0.0125145	up
Zkscan2	1.30727	4.63791	11.006	0.000908185	0.0125224	up
Pepd	-1.54465	6.04214	11.0056	0.000908392	0.0125224	down
Fras1	1.70199	4.01506	11.0041	0.000909123	0.0125236	up
Rhbdf2	-2.02253	4.97548	10.9952	0.000913495	0.0125672	down
Pstpip1	-1.74517	4.09492	10.995	0.000913567	0.0125672	down
Rpl37a	-1.7613	6.92673	10.9928	0.000914661	0.0125734	down
Abat	1.41122	7.95191	10.9896	0.000916233	0.0125795	up
Vav1	-1.83595	6.46882	10.9893	0.000916389	0.0125795	down
Mgst1	-1.59182	5.92673	10.9861	0.00091798	0.0125925	down
Kctd8	1.76049	2.31279	10.981	0.000920514	0.0126184	up
Cds1	1.34965	5.79278	10.9776	0.000922198	0.0126326	up
Pcyt1b	1.2552	5.14858	10.9706	0.000925707	0.012663	up
Ntf3	2.16529	-0.50643	10.9706	0.000925708	0.012663	up
Kctd19	-3.02734	-2.04619	10.9642	0.000928913	0.012698	down
Ppp1r3a	2.81513	-0.964811	10.9552	0.0009334	0.0127322	up
Mme	1.6224	3.13033	10.9543	0.000933863	0.0127322	up
Plekhm1	-1.42276	6.65855	10.9532	0.000934413	0.0127322	down
Foxs1	-2.42346	1.22795	10.9529	0.000934553	0.0127322	down
Kmt2c	1.31042	6.6321	10.9518	0.000935121	0.0127322	up
Uhmk1	1.44503	7.43767	10.9507	0.000935664	0.0127322	up
Engase	-1.41229	4.07126	10.9501	0.00093597	0.0127322	down
Gpr52	1.94195	0.383528	10.9421	0.000940018	0.0127784	up
Gucy1a2	2.51274	1.04574	10.9362	0.000943039	0.0128105	up
Mast1	1.56904	5.27624	10.9334	0.00094447	0.0128211	up
Sdf2l1	-1.72825	5.78358	10.9263	0.000948075	0.0128527	down
Spata31f3	1.98384	1.38483	10.9251	0.000948724	0.0128527	up
Astn1	1.40844	7.41743	10.9248	0.00094883	0.0128527	up
Gmip	-1.43022	5.75245	10.9226	0.000950005	0.0128527	down
Alkbh8	1.35329	4.61754	10.9224	0.000950084	0.0128527	up
Jpt1	-1.23432	6.08663	10.9134	0.000954687	0.0129061	down
Gls	1.4546	7.43332	10.9038	0.00095965	0.0129635	up
Gm16894	2.25793	-0.514918	10.9027	0.000960261	0.0129635	up
Rnf217	1.56298	3.38422	10.8957	0.000963896	0.0130036	up
Unc5c	1.39382	4.95629	10.8933	0.000965113	0.0130111	up
Atoh8	-1.63043	3.57236	10.8911	0.000966296	0.0130181	down
Ndst3	1.50885	4.0368	10.8894	0.000967182	0.013021	up
Atp2c2	-2.10313	1.11523	10.886	0.000968918	0.0130354	down
Stmn2	1.63858	7.14476	10.8823	0.000970862	0.0130443	up
Garem1	1.41827	3.86023	10.8822	0.000970909	0.0130443	up
Lztfl1	1.50279	4.75706	10.87	0.000977361	0.0131083	up
Isl1	2.84602	-1.12804	10.8694	0.000977645	0.0131083	up
Tcirg1	-2.06628	8.18435	10.8693	0.000977712	0.0131083	down
Scarf2	-1.95025	4.56573	10.8681	0.000978348	0.0131083	down
Txn1	-1.39879	6.35039	10.8623	0.00098143	0.0131406	down
Adamts7	-2.21446	3.17927	10.8595	0.00098288	0.0131458	down
Gm14322	1.67452	2.50942	10.859	0.000983187	0.0131458	up
Sh3bgrl3	-1.74595	7.56206	10.8569	0.000984298	0.0131458	down
Zfp442	2.10325	0.954784	10.8565	0.000984506	0.0131458	up
Itgb3	-1.52093	4.30543	10.8497	0.000988106	0.0131849	down
Col24a1	1.789	2.32814	10.8481	0.000988974	0.0131874	up
Dctpp1	-1.60844	3.49747	10.8425	0.000991973	0.0132184	down
Nr3c2	1.50436	4.19898	10.826	0.00100084	0.0133275	up
Gper1	-1.7015	3.21916	10.8239	0.001002	0.0133338	down
Rbp1	-1.706	5.47241	10.8212	0.00100344	0.013344	down
Flnc	-1.89658	6.12877	10.82	0.00100412	0.013344	down
Acaa2	-1.43266	5.23808	10.8184	0.00100496	0.013346	down
Asic2	1.64279	4.54843	10.8147	0.001007	0.0133479	up
Crlf2	-1.84195	4.93752	10.8145	0.0010071	0.0133479	down
Ncln	-1.57702	6.82117	10.8144	0.00100714	0.0133479	down
Vat1	-1.73421	7.9754	10.8117	0.00100861	0.0133583	down
4833422C13Rik	1.6751	2.27447	10.7958	0.00101729	0.0134642	up
Gm15246	1.77462	0.607852	10.7941	0.00101823	0.0134675	up
Cdh10	1.39826	4.46957	10.7865	0.00102243	0.0135026	up
Loxhd1	3.17471	-1.0228	10.7863	0.00102252	0.0135026	up
Ggt5	-1.80878	4.45879	10.7855	0.00102296	0.0135026	down
Itgb7	-1.90925	2.32634	10.7828	0.0010245	0.0135139	down
Cdkn2c	-1.66252	4.28676	10.7791	0.00102652	0.0135314	down
Mroh6	-2.01746	0.66379	10.7669	0.00103332	0.0136119	down
Lrch4	-2.63862	0.460956	10.7619	0.00103609	0.0136366	down
Fat3	1.30872	5.53104	10.7603	0.00103699	0.0136366	up
Ogfrl1	1.68242	6.36603	10.7598	0.00103729	0.0136366	up
Rps10-ps2	-1.34429	5.26754	10.742	0.00104733	0.0137542	down
4933406B17Rik	3.13143	-2.01049	10.7414	0.00104764	0.0137542	up
4930590J08Rik	1.88812	0.730906	10.7402	0.00104835	0.0137543	up
1110015O18Rik	2.56761	0.375431	10.7368	0.00105024	0.0137698	up
Brd10	1.41271	5.74226	10.7291	0.00105463	0.0138061	up
Zfpm2	1.47344	3.49166	10.729	0.00105469	0.0138061	up
Or10v5	2.34042	-0.632236	10.7283	0.00105512	0.0138061	up
4933431E20Rik	1.29962	5.29649	10.7242	0.00105741	0.0138268	up
Zfp710	-1.34982	5.70064	10.7217	0.00105884	0.0138363	down
Ptch2	2.04482	0.317101	10.7136	0.00106348	0.0138877	up
Atp13a4	1.33683	3.90778	10.7059	0.00106795	0.0139367	up
Rpl36a-ps2	-1.66519	4.3338	10.7046	0.00106871	0.0139374	down
Megf9	1.35022	6.44929	10.6943	0.00107466	0.0140057	up
Dlx6os1	2.18978	1.02368	10.6888	0.00107786	0.014038	up
Tnrc6b	1.28409	6.33663	10.6858	0.00107963	0.0140517	up
Clstn3	1.68268	7.32397	10.6844	0.0010804	0.0140524	up
Chml	1.62608	3.55872	10.6804	0.00108275	0.0140735	up
Cks1b	-1.76274	3.30633	10.6792	0.00108346	0.0140735	down
Kcnj6	1.8188	3.22239	10.6661	0.00109114	0.0141638	up
Slc11a1	-1.83504	6.38188	10.6616	0.00109384	0.0141839	down
Racgap1	-1.40087	5.60658	10.6611	0.00109414	0.0141839	down
Vwa5b1	1.91403	2.64325	10.6504	0.00110048	0.0142448	up
Tcerg1l	1.5361	2.55658	10.6496	0.00110097	0.0142448	up
Col6a1	-1.68885	7.21913	10.6483	0.00110172	0.0142448	down
Slc25a27	1.3234	4.93568	10.6481	0.00110185	0.0142448	up
Grin2d	1.47758	4.14573	10.647	0.00110247	0.0142448	up
D130043K22Rik	1.57966	4.33811	10.6449	0.00110376	0.014252	up
Mllt11	1.52475	6.2199	10.6436	0.00110453	0.0142526	up
Synpr	1.65609	3.97734	10.6418	0.0011056	0.014257	up
Kcne5	-1.3985	4.39516	10.6299	0.00111275	0.0143398	down
Mapkapk2	-1.35322	6.2081	10.6226	0.00111716	0.0143871	down
St6gal2	1.70522	4.00889	10.6136	0.00112258	0.0144474	up
Pcdha1	2.35219	-0.86612	10.6112	0.00112404	0.0144567	up
Tnnt1	2.22054	2.70541	10.6067	0.00112676	0.0144822	up
Tasor	1.51993	4.5411	10.6021	0.00112961	0.0145092	up
Hck	-1.66137	4.60682	10.5975	0.00113241	0.0145357	down
A4galt	-1.72224	3.93045	10.5892	0.00113751	0.0145762	down
Tmem104	-1.62282	6.93195	10.5891	0.00113754	0.0145762	down
Nkx3-1	2.49042	-0.925378	10.5887	0.0011378	0.0145762	up
Tspear	2.43647	-1.05867	10.5857	0.00113966	0.0145904	up
Mical1	-1.36894	4.93873	10.5785	0.00114413	0.0146312	down
Vill	-1.38011	4.19532	10.5774	0.00114481	0.0146312	down
Pla2g15	-1.41042	6.45169	10.5767	0.00114521	0.0146312	down
Batf	-2.23089	1.75266	10.5757	0.00114583	0.0146312	down
Lrrn3	1.44197	4.79146	10.5697	0.00114959	0.0146697	up
4930593C16Rik	3.75498	-2.6636	10.5667	0.00115145	0.0146838	up
Ppp3cb	1.60358	6.91246	10.5601	0.00115556	0.0147219	up
Slc35f1	1.60277	5.3924	10.5595	0.00115595	0.0147219	up
Aldh5a1	1.28259	5.8001	10.5568	0.00115762	0.0147337	up
Pcna	-1.47298	7.08979	10.554	0.00115938	0.0147465	down
Pira2	-2.66637	-0.883915	10.5479	0.00116318	0.0147807	down
A230056J06Rik	1.35776	6.90374	10.5473	0.00116358	0.0147807	up
Agtpbp1	1.35776	6.90374	10.5417	0.00116713	0.0148162	up
Lmnb1	-1.35214	5.04225	10.5285	0.00117551	0.0149128	down
Plpp2	-1.61678	4.03283	10.5226	0.00117926	0.0149508	down
Itpr3	-1.52135	5.33921	10.5193	0.00118132	0.0149617	down
Bax	-1.27907	4.73734	10.5188	0.00118165	0.0149617	down
Rasal2	1.291	6.19115	10.5169	0.0011829	0.0149626	up
Prl	2.63187	0.987497	10.5163	0.00118325	0.0149626	up
Gap43	1.31799	6.5127	10.5143	0.00118453	0.0149692	up
Sec61b	-1.45527	4.86638	10.5042	0.00119104	0.0150417	down
Scube1	-1.27966	5.94914	10.4959	0.00119638	0.0150994	down
Ucn2	-2.12844	-0.302787	10.4877	0.00120171	0.0151569	down
Gm11732	3.46568	-1.78111	10.4849	0.00120355	0.0151703	up
Greb1l	1.51723	2.50839	10.4803	0.00120651	0.0151978	up
Iqgap3	-1.8089	4.74016	10.4781	0.00120796	0.0152063	down
6430571L13Rik	1.88684	1.78614	10.4732	0.00121119	0.0152312	up
Amhr2	2.23621	-0.718866	10.4727	0.00121149	0.0152312	up
Ankub1	1.64735	1.66052	10.4652	0.00121643	0.0152835	up
Hmgcs1	1.32334	6.17099	10.4611	0.00121917	0.0153006	up
Pax3	3.43142	-1.76653	10.4598	0.00122001	0.0153006	up
Amy1	1.34465	4.01693	10.4591	0.00122046	0.0153006	up
Rhog	-1.53555	6.86067	10.4584	0.00122092	0.0153006	down
Cd40	-1.74439	1.66632	10.456	0.00122253	0.015311	down
Muc15	3.49153	-1.52325	10.4451	0.00122974	0.0153915	up
Tmem114	2.56039	-0.680815	10.4416	0.00123211	0.0154112	up
9330175M20Rik	2.33039	-1.42187	10.4393	0.0012336	0.01542	up
Slc25a39	-1.26718	6.55907	10.4207	0.00124612	0.0155665	down
Ftl1-ps2	-2.29339	2.37923	10.4195	0.00124691	0.0155665	down
Sertm2	3.07724	-2.04334	10.4122	0.00125187	0.0156184	up
Reln	1.24039	5.74149	10.41	0.00125335	0.015627	up
Dok1	-1.73765	4.00784	10.406	0.0012561	0.0156512	down
Nme4	-1.70914	2.9904	10.404	0.00125744	0.015658	down
Mocos	-1.66572	3.62567	10.4025	0.00125846	0.0156608	down
Card9	-1.80162	5.11036	10.3962	0.00126273	0.0157039	down
2810429I04Rik	1.63519	2.06914	10.3919	0.0012657	0.0157309	up
Pitx2	3.30345	-0.516405	10.3853	0.00127023	0.0157771	up
Snhg11	1.87878	10.2572	10.3789	0.00127462	0.0158217	up
Apba1	1.33758	6.95992	10.3729	0.00127879	0.0158576	up
Gadd45b	-1.65084	3.52167	10.3724	0.00127914	0.0158576	down
6330410L21Rik	3.39211	-2.19135	10.3657	0.00128379	0.0159052	up
Cntnap1	1.5199	6.97604	10.3582	0.00128902	0.0159599	up
Mapk9	1.35218	7.01272	10.3554	0.00129097	0.0159729	up
Smarca1	1.52433	3.98275	10.3543	0.00129171	0.0159729	up
Lgals9	-1.60242	6.72366	10.3529	0.00129273	0.0159755	down
Map2k3	-1.3338	4.95538	10.3508	0.00129417	0.0159832	down
Rufy2	1.25872	5.90608	10.3475	0.00129654	0.0160023	up
Ttc7	-1.60898	5.70797	10.3424	0.00130008	0.016036	down
Acta2	-1.59868	5.66823	10.3356	0.00130491	0.0160855	down
Ric3	1.22529	5.87702	10.3329	0.00130678	0.0160984	up
Rab3il1	-1.68032	6.55792	10.3271	0.00131088	0.0161386	down
Gpld1	1.31529	4.85382	10.3201	0.00131587	0.0161899	up
Rps6ka6	1.70974	1.93717	10.3184	0.00131711	0.016195	up
Slc35g2	1.55632	2.98814	10.3165	0.00131846	0.0162015	up
Klk6	-1.63979	5.74875	10.3115	0.00132204	0.0162352	down
Wdr81	-1.44419	6.73846	10.3087	0.00132403	0.0162495	down
Gm33680	2.00019	0.347822	10.303	0.00132813	0.0162896	up
Arpc5	-1.59306	8.29235	10.286	0.00134045	0.0164304	down
Nr4a3	1.8672	2.86701	10.275	0.00134843	0.0165142	up
Rasa4	-1.56555	6.00886	10.2743	0.00134898	0.0165142	down
Dok2	-1.8974	1.72281	10.2669	0.00135436	0.0165698	down
Vldlr	1.36307	6.14917	10.2617	0.00135817	0.016606	up
Fam20c	-1.27502	6.71897	10.2579	0.00136102	0.0166239	down
Cdca3	-1.79696	4.34338	10.2575	0.00136134	0.0166239	down
Pax2	3.69402	-2.68608	10.2556	0.00136267	0.0166298	up
Pwwp2b	-1.34013	4.63186	10.2539	0.00136397	0.0166354	down
Rundc3b	1.37849	3.88594	10.2424	0.00137246	0.0167235	up
Lrrc49	1.25877	5.46587	10.241	0.00137354	0.0167235	up
Lncbate10	3.68968	-2.72961	10.2407	0.00137376	0.0167235	up
Gpr12	1.64217	2.58048	10.233	0.00137949	0.0167806	up
Csmd1	1.31304	5.48783	10.2321	0.00138017	0.0167806	up
Col6a2	-1.76071	6.65539	10.2305	0.00138137	0.0167848	down
Cdh5	-1.44972	6.37111	10.2253	0.00138524	0.0168214	down
Plekho2	-1.38683	5.70986	10.209	0.00139761	0.0169572	down
Mapk7	-1.35672	5.3613	10.2082	0.00139816	0.0169572	down
Nectin2	-1.40599	4.03173	10.2047	0.00140085	0.0169793	down
Dcaf12l1	1.30844	4.10247	10.1978	0.00140607	0.0170218	up
Anxa2	-1.83274	7.58663	10.1972	0.00140651	0.0170218	down
Asap3	-1.54535	5.53635	10.1966	0.00140696	0.0170218	down
Rs1	3.04919	-1.7708	10.193	0.00140973	0.0170447	up
Rusc1	1.4049	5.14674	10.1897	0.00141229	0.0170652	up
Acsl3	1.38121	6.99752	10.1795	0.00142014	0.0171389	up
Crbn	1.25688	5.20207	10.1786	0.0014208	0.0171389	up
Zpbp	2.00912	-0.114378	10.1783	0.00142102	0.0171389	up
Trem2	-2.24066	8.80742	10.1715	0.00142628	0.0171918	down
Kank2	-1.46771	5.77252	10.1662	0.00143036	0.0172266	down
Minar2	1.36914	4.39303	10.1651	0.00143124	0.0172266	up
Gpr75	1.55103	2.50087	10.1633	0.00143265	0.0172266	up
Syt7	1.65416	7.431	10.1632	0.00143269	0.0172266	up
Ggps1	1.60396	5.01014	10.1611	0.00143432	0.0172356	up
Ostf1	-1.66312	6.84017	10.1589	0.00143607	0.0172461	down
Nrros	-1.73979	5.55493	10.1575	0.00143714	0.0172483	down
Lamb2	-1.54434	6.95537	10.1498	0.00144319	0.0173103	down
Vps13a	1.33792	5.11321	10.1484	0.00144428	0.0173128	up
Mvp	-1.54498	5.50889	10.1424	0.00144895	0.0173581	down
Abhd3	1.18379	5.13025	10.1373	0.00145298	0.0173958	up
Lct	3.68661	1.24909	10.1346	0.00145509	0.0174104	up
Gpx7	-1.62992	3.41939	10.1308	0.00145811	0.0174358	down
Arap1	-1.57468	6.93769	10.1297	0.001459	0.0174358	down
4933402D24Rik	2.20381	-0.73103	10.1286	0.00145988	0.0174358	up
Cyp51	1.35475	5.11476	10.1189	0.00146758	0.017517	up
4930547E08Rik	3.71581	-2.81032	10.1177	0.00146855	0.0175179	up
Krt80	-1.92592	1.31038	10.1138	0.0014716	0.0175435	down
Aurkb	-1.92538	3.72225	10.1089	0.00147552	0.0175796	down
Syndig1	1.62219	3.08121	10.1034	0.00147995	0.0176152	up
St14	-1.54367	4.16651	10.103	0.0014803	0.0176152	down
Calhm2	-1.45531	3.36826	10.0948	0.00148688	0.0176826	down
Acvrl1	-1.4371	5.39143	10.0933	0.0014881	0.0176865	down
Kctd4	1.53339	3.21331	10.0891	0.00149146	0.0177156	up
Trpc1	1.3453	4.14376	10.0839	0.00149572	0.0177554	up
Dnm1l	1.55617	7.30439	10.0818	0.00149741	0.0177648	up
Pacsin1	1.75582	7.20551	10.073	0.00150461	0.0178307	up
Rpl27	-1.38403	6.9302	10.0727	0.0015048	0.0178307	down
Rps16	-1.92022	8.03825	10.0669	0.00150958	0.0178766	down
Trh	2.26439	-0.227326	10.064	0.00151196	0.0178873	up
Rab6a	1.42142	7.81485	10.0636	0.00151231	0.0178873	up
Rgs4	1.66356	6.71555	10.0608	0.00151456	0.0179031	up
H2-DMa	-1.39243	4.79711	10.0589	0.00151616	0.0179047	down
Ifi35	-1.49566	3.4287	10.0575	0.00151728	0.0179047	down
Cd7	-2.43625	-0.492272	10.0573	0.00151744	0.0179047	down
Cplx1	1.88936	8.22962	10.0513	0.00152237	0.0179521	up
Susd3	-1.81325	3.92989	10.0388	0.00153275	0.0180636	down
Epha10	1.73036	4.66055	10.0279	0.00154183	0.0181419	up
Ehd1	-1.29743	6.36413	10.0279	0.00154188	0.0181419	down
Pnma2	1.64938	4.30509	10.0266	0.00154299	0.0181419	up
Tnfsf12	-1.5169	4.13781	10.0264	0.0015431	0.0181419	down
Gm15772	-1.82279	2.05541	10.0188	0.00154955	0.0182067	down
Cyld	1.28679	6.18026	10.0163	0.00155162	0.0182124	up
Rimbp3	1.93019	0.437421	10.0155	0.00155232	0.0182124	up
Hlx	-1.79015	3.09793	10.0147	0.00155298	0.0182124	down
Prr15l	2.51992	-1.54021	10.0138	0.00155376	0.0182124	up
Zfp970	1.72003	4.01183	10.0114	0.00155575	0.0182249	up
Tbc1d22a	-1.27349	5.943	10.0055	0.00156074	0.0182725	down
Speer4a3	3.77848	-2.77104	10.0007	0.00156481	0.0183091	up
Ptchd1	1.63377	1.9812	9.99607	0.00156875	0.0183434	up
Insig1	1.19877	5.13411	9.99505	0.00156961	0.0183434	up
Ddost	-1.39333	7.45959	9.99224	0.00157201	0.0183498	down
Afp	-2.02396	0.484091	9.99221	0.00157203	0.0183498	down
ND4L	2.89654	4.55444	9.9911	0.00157298	0.0183499	up
Gm16044	2.41801	-0.803302	9.98934	0.00157449	0.0183566	up
Atl1	1.33432	5.64734	9.97254	0.00158892	0.0185137	up
Ildr2	1.30133	6.6256	9.96893	0.00159204	0.0185391	up
Srsf9	-1.24037	5.40317	9.96661	0.00159404	0.0185415	down
Ccdc169	3.81297	-2.61151	9.96617	0.00159443	0.0185415	up
C1qtnf6	-1.80148	4.20848	9.96448	0.00159589	0.0185415	down
Zfp267	1.36789	4.46705	9.96378	0.0015965	0.0185415	up
Asb10	-1.92931	2.25504	9.96322	0.00159699	0.0185415	down
Traf4	-1.38934	4.95349	9.96131	0.00159865	0.0185498	down
Syt15	-1.4298	2.49977	9.95832	0.00160124	0.0185689	down
Slc16a3	-1.55413	4.41272	9.95594	0.00160331	0.0185819	down
Pcdhac1	2.15277	0.277852	9.95438	0.00160467	0.0185866	up
Slc12a4	-1.3493	5.57812	9.94553	0.00161241	0.0186652	down
Col5a3	-1.62069	4.56165	9.94209	0.00161542	0.018689	down
Fam167b	-1.86978	2.20985	9.93389	0.00162264	0.0187614	down
Pf4	-2.06575	3.60514	9.9251	0.0016304	0.0188356	down
Dcp2	1.23781	5.66094	9.92445	0.00163098	0.0188356	up
Padi4	-2.26598	0.949787	9.91467	0.00163967	0.0189151	down
Gabbr1	1.55542	8.64632	9.91453	0.00163979	0.0189151	up
1700019D03Rik	1.60109	2.57464	9.91257	0.00164153	0.018924	up
Sos1	1.28379	6.0016	9.9112	0.00164276	0.0189271	up
Ppic	-1.79579	5.05568	9.90944	0.00164433	0.0189315	down
Usb1	-1.37112	3.41457	9.9084	0.00164526	0.0189315	down
Aspg	-1.69248	5.20363	9.90752	0.00164605	0.0189315	down
Mindy4b-ps	2.15922	-0.115793	9.90184	0.00165113	0.0189753	up
Morc2b	2.06382	0.178139	9.89937	0.00165335	0.0189753	up
Lamb1	-1.41403	6.56828	9.89866	0.00165399	0.0189753	down
Ctsz	-2.41606	10.773	9.89866	0.001654	0.0189753	down
Lsm4	-1.62145	5.63796	9.89588	0.00165649	0.0189753	down
Ftx	1.31068	4.65844	9.89583	0.00165654	0.0189753	up
Cyba	-2.0546	7.12441	9.89571	0.00165665	0.0189753	down
Gm3756	-1.5677	3.51871	9.89382	0.00165835	0.0189837	down
Gpsm3	-1.74667	4.16193	9.89186	0.00166012	0.0189929	down
Tnc	-1.53752	6.34524	9.88938	0.00166236	0.0190074	down
Irf1	-1.42255	4.73369	9.88381	0.0016674	0.0190488	down
Rnaseh2c	-1.53733	4.48539	9.88268	0.00166841	0.0190488	down
Zfp1005	3.05318	-2.56206	9.88215	0.0016689	0.0190488	up
Plcg2	-1.63566	6.14142	9.88076	0.00167016	0.0190521	down
Mir8091	3.12877	-2.13421	9.87877	0.00167196	0.0190616	up
Cchcr1	-1.48021	4.48193	9.8773	0.0016733	0.0190657	down
Naglu	-1.92789	6.62506	9.87412	0.0016762	0.019081	down
1700109H08Rik	1.49851	2.12217	9.87369	0.00167659	0.019081	up
Fbl	-1.28959	5.78107	9.87128	0.00167878	0.0190948	down
Cyp26b1	-1.67857	4.95515	9.86534	0.00168421	0.0191395	down
Sgsh	-1.60216	5.26734	9.86485	0.00168467	0.0191395	down
Gm29443	2.2397	-1.03134	9.86196	0.00168731	0.0191556	up
Cd302	-1.30364	5.40969	9.86116	0.00168804	0.0191556	down
Gpaa1	-1.39478	5.43949	9.85666	0.00169218	0.0191915	down
Bbof1	1.68056	1.89051	9.85501	0.00169369	0.0191975	up
Cep85l	1.3622	3.99488	9.84554	0.00170244	0.0192854	up
Lhfpl5	1.75203	1.32821	9.84333	0.00170448	0.0192974	up
Tmem109	-1.23056	5.74919	9.82862	0.00171817	0.0194411	down
Tpcn2	-1.66261	5.77084	9.82314	0.0017233	0.0194879	down
Ldoc1	2.1092	-0.48565	9.822	0.00172436	0.0194887	up
Tcf19	-1.4359	3.82606	9.82092	0.00172538	0.0194889	down
Tspo	-1.74136	4.26308	9.81663	0.00172941	0.0195232	down
Gpr157	-1.67594	5.38179	9.81469	0.00173124	0.0195325	down
Hs6st3	1.81147	2.79157	9.80977	0.00173587	0.0195631	up
Rplp2	-1.95716	8.01519	9.80969	0.00173594	0.0195631	down
Usp9x	1.29179	6.93033	9.80273	0.00174253	0.019626	up
Ptger3	1.55851	1.50535	9.79722	0.00174776	0.0196697	up
Barhl2	3.25603	-1.13897	9.79653	0.00174842	0.0196697	up
Tubb2b	-1.61473	8.02704	9.7927	0.00175206	0.0196994	down
Slc2a9	-1.53273	3.31684	9.78211	0.00176218	0.0198018	down
Prkcb	1.39682	7.02548	9.77978	0.00176442	0.0198155	up
Tor4a	-1.71153	5.57558	9.77593	0.00176811	0.0198389	down
Gm3739	1.83941	-0.180129	9.7755	0.00176853	0.0198389	up
Zfp280d	1.50088	4.39318	9.77373	0.00177023	0.0198467	up
Dcxr	-1.84808	5.07563	9.76217	0.0017814	0.0199604	down
Ptbp2	1.41954	5.91263	9.75692	0.00178649	0.0199978	up
Ccn2	-1.39179	5.22945	9.75631	0.00178708	0.0199978	down
Trpv2	-1.20461	5.479	9.75513	0.00178823	0.0199978	down
Rpl18	-1.52802	7.03181	9.75358	0.00178974	0.0199978	down
Marveld3	2.27545	-1.51116	9.75348	0.00178984	0.0199978	up
Ptbp1	-1.44749	7.27582	9.75238	0.00179091	0.0199983	down
Dpp10	1.56147	5.90298	9.74257	0.00180049	0.0200938	up
Smtn	-1.38847	4.51796	9.73791	0.00180506	0.0201327	down
Gria3	1.42953	6.09011	9.73692	0.00180603	0.0201327	up
Rmi2	-1.87283	0.362765	9.73366	0.00180924	0.0201531	down
Psmb3	-1.26758	5.72558	9.73216	0.00181071	0.0201531	down
Pif1	-1.93373	2.59352	9.73192	0.00181095	0.0201531	down
Klhl13	1.22021	5.00862	9.72641	0.00181638	0.0201915	up
Lrat	2.74833	-1.28413	9.72634	0.00181646	0.0201915	up
Scarb1	-1.20176	5.65802	9.72504	0.00181775	0.0201943	down
Ddx3y	1.35472	5.50216	9.71912	0.00182361	0.0202469	up
Trip6	-1.49988	3.72795	9.71817	0.00182455	0.0202469	down
Esyt1	-1.60141	7.06482	9.7133	0.00182939	0.0202875	down
Gm16793	2.77433	-1.06793	9.71184	0.00183084	0.0202875	up
Zfp369	1.37689	3.74076	9.71131	0.00183137	0.0202875	up
Marchf11	1.9516	0.698551	9.71016	0.00183252	0.0202875	up
Gas6	-1.6532	8.59239	9.70878	0.0018339	0.0202875	down
Man2b2	-1.63659	7.85621	9.70826	0.00183442	0.0202875	down
Erbb2	-1.62316	3.5079	9.69934	0.00184334	0.0203746	down
Ccdc102a	-1.62047	3.24591	9.69598	0.00184672	0.0203763	down
Chaf1b	-1.76816	2.77954	9.69569	0.00184701	0.0203763	down
Nkiras1	1.19205	5.07981	9.69513	0.00184757	0.0203763	up
Clgn	1.37563	3.92496	9.69441	0.0018483	0.0203763	up
Ccdc88b	-1.60061	4.92478	9.69401	0.0018487	0.0203763	down
Lrrc4c	1.2661	5.28101	9.69207	0.00185065	0.0203863	up
Gm6260	-2.84382	-1.9365	9.68944	0.0018533	0.020404	down
Tmem117	1.64108	2.74509	9.68776	0.001855	0.0204112	up
Zfp318	1.22014	5.48079	9.68239	0.00186043	0.0204587	up
Tfeb	-1.45214	4.75169	9.68143	0.0018614	0.0204587	down
Triobp	-1.36126	4.82362	9.67651	0.00186639	0.020502	down
Vamp5	-1.78201	3.47603	9.67305	0.0018699	0.0205291	down
Lpin3	-1.75994	2.99081	9.6692	0.00187383	0.0205607	down
Nupr1	-1.53117	4.91092	9.6642	0.00187894	0.0205958	down
Rps21	-1.28684	6.58717	9.664	0.00187914	0.0205958	down
Gm2974	2.60466	-1.28928	9.66285	0.00188032	0.0205972	up
Hsbp1l1	2.09731	-0.376106	9.66118	0.00188202	0.0206026	up
Gpr63	1.89193	1.06768	9.65943	0.00188382	0.0206026	up
Aurka	-1.63379	3.37228	9.65928	0.00188397	0.0206026	down
Tmed1	-1.39869	3.30482	9.65706	0.00188625	0.0206109	down
Slc4a10	1.35271	6.5176	9.6558	0.00188755	0.0206109	up
Tmem273	-1.89864	4.60368	9.65485	0.00188852	0.0206109	down
Zranb2	1.40522	6.34301	9.65367	0.00188973	0.0206109	up
Ccdc184	1.79681	3.33896	9.65342	0.00188999	0.0206109	up
Celsr1	-1.55228	4.54945	9.65168	0.00189179	0.0206148	down
Sh2b2	-1.57946	5.3761	9.6503	0.00189321	0.0206148	down
Cfap221	1.98179	-0.434056	9.65001	0.00189351	0.0206148	up
Chd5	1.58634	7.15056	9.64821	0.00189536	0.0206235	up
Rack1	-1.68412	8.92069	9.64151	0.00190229	0.0206873	down
Daam1	1.25919	6.3451	9.64027	0.00190357	0.0206899	up
Mycbp2	1.40184	7.96214	9.63923	0.00190465	0.0206901	up
Lmbrd2	1.42557	5.79751	9.63728	0.00190667	0.0207006	up
Plcb3	-1.31137	6.16177	9.62598	0.00191844	0.0208168	down
Map3k9	1.39912	4.45428	9.62153	0.00192309	0.0208413	up
Ecm1	-1.69371	6.44049	9.62151	0.00192311	0.0208413	down
Ptgr1	-1.7843	3.85553	9.62077	0.00192389	0.0208413	down
Necap1	1.33306	6.35929	9.61738	0.00192744	0.0208682	up
Ccdc160	1.93874	0.373844	9.61579	0.00192912	0.0208748	up
Lynx1	1.51454	7.71112	9.61469	0.00193027	0.0208757	up
Mfng	-1.53669	4.08992	9.61168	0.00193344	0.0208892	down
Rsbn1	1.47168	3.85249	9.60996	0.00193525	0.0208892	up
Sbno2	-1.65112	7.06304	9.60896	0.0019363	0.0208892	down
Cd300ld4	-2.71132	-1.264	9.60888	0.00193639	0.0208892	down
Dop1a	1.1875	5.44999	9.60796	0.00193736	0.0208892	up
Vipr2	1.60571	2.43353	9.60712	0.00193825	0.0208892	up
Aspa	1.60371	4.77281	9.60642	0.00193898	0.0208892	up
Rps18	-1.74994	7.96654	9.6041	0.00194144	0.0209041	down
Zwint	1.54263	8.66735	9.60197	0.00194368	0.0209168	up
Slit1	1.61743	5.33602	9.59823	0.00194765	0.020943	up
Deptor	1.30604	4.5929	9.59763	0.00194829	0.020943	up
Mmp14	-1.61632	6.94512	9.59664	0.00194933	0.020943	down
Rcc1	-1.31734	3.91695	9.5931	0.0019531	0.0209578	down
Rasgrp1	1.98065	6.96031	9.59214	0.00195412	0.0209578	up
Tnfrsf1a	-1.62669	6.47565	9.59211	0.00195415	0.0209578	down
Copz2	-1.46397	3.71986	9.59132	0.00195499	0.0209578	down
Tbc1d22bos	2.43332	-1.94134	9.59001	0.00195639	0.0209613	up
Susd4	1.2117	5.71599	9.58166	0.0019653	0.0210453	up
Tnmd	2.81949	-2.31343	9.57491	0.00197254	0.0211113	up
Kif26a	-1.44179	4.10302	9.56539	0.00198281	0.0212054	down
Lfng	-1.30275	5.69679	9.56474	0.00198351	0.0212054	down
Syngr3	1.47803	5.58243	9.56103	0.00198752	0.0212367	up
Ikbke	-1.62588	5.07939	9.55563	0.00199337	0.0212558	down
Homer1	1.88368	4.85942	9.5556	0.0019934	0.0212558	up
Cdh9	2.00091	2.02399	9.55517	0.00199387	0.0212558	up
Pfn1	-1.6372	8.55587	9.55489	0.00199418	0.0212558	down
Gm10421	2.41927	-0.63701	9.55437	0.00199473	0.0212558	up
Vmn2r85	3.10552	-1.74054	9.55332	0.00199588	0.0212564	up
Rufy3	1.25973	6.7326	9.54179	0.00200846	0.0213788	up
Gng4	1.30102	4.35752	9.53845	0.00201212	0.0214061	up
Dnal1	1.23187	5.67193	9.51057	0.00204292	0.0217178	up
Avl9	1.24642	5.56361	9.50901	0.00204466	0.0217178	up
Med14	1.28893	5.81797	9.50859	0.00204512	0.0217178	up
Tox2	1.43495	4.21943	9.50691	0.002047	0.0217178	up
Prxl2a	1.19664	5.83399	9.50652	0.00204743	0.0217178	up
Tagln2	-1.65774	6.75045	9.50594	0.00204808	0.0217178	down
Fcrl1	-2.69291	1.12988	9.50155	0.00205299	0.0217556	down
Pxdc1	-1.45921	3.75383	9.50077	0.00205386	0.0217556	down
Efna1	-1.44313	3.36151	9.49415	0.00206128	0.0218223	down
Aff4	1.26944	7.32304	9.49154	0.00206422	0.0218347	up
Sycp2l	2.50906	-1.07471	9.49066	0.0020652	0.0218347	up
Slc44a5	1.31781	3.15516	9.49014	0.00206579	0.0218347	up
Gm12856	-3.25508	-2.6667	9.48402	0.0020727	0.0218959	down
Zfp638	1.48498	6.24295	9.47939	0.00207793	0.0219393	up
Gsk3b	1.26394	6.7755	9.47651	0.0020812	0.021962	up
Arrb2	-1.56979	7.6195	9.46948	0.00208919	0.0220116	down
Sapcd2	-1.70105	2.07802	9.46916	0.00208955	0.0220116	down
Pih1d1	-1.18797	4.48169	9.46837	0.00209045	0.0220116	down
Tpst2	-1.55442	5.43824	9.46821	0.00209063	0.0220116	down
Siva1	-1.33633	3.38698	9.46743	0.00209152	0.0220116	down
Ntpcr	-1.40645	5.50902	9.46242	0.00209725	0.02206	down
Gm17853	2.3162	-1.61476	9.46116	0.00209868	0.0220632	up
Pak1	1.42511	7.606	9.45664	0.00210386	0.0221058	up
Dynlt1f	-1.75225	3.54902	9.45526	0.00210545	0.0221106	down
Sh3gl1	-1.35545	5.82835	9.44963	0.00211192	0.0221667	down
Spsb1	-1.25047	6.02024	9.44706	0.00211488	0.0221858	down
Tyms	-1.48281	3.67188	9.44529	0.00211692	0.0221954	down
Pcsk2os2	2.40077	-0.830652	9.44109	0.00212177	0.0222223	up
Purb	1.51612	7.57199	9.44042	0.00212255	0.0222223	up
Fxyd1	-1.61274	6.91204	9.43961	0.00212349	0.0222223	down
Erfl	2.8729	-2.09591	9.43914	0.00212403	0.0222223	up
Foxm1	-1.62232	4.85146	9.43443	0.00212949	0.0222635	down
Fktn	1.29552	5.53465	9.43378	0.00213024	0.0222635	up
Dnah7b	1.31109	3.29839	9.42717	0.00213794	0.022332	up
Tmc6	-1.58802	4.5523	9.42316	0.00214262	0.0223628	down
Cd46	1.4098	2.60026	9.42269	0.00214317	0.0223628	up
Gm5648	-3.3474	-2.66741	9.42044	0.00214579	0.0223782	down
Shank2	1.43443	6.34002	9.41846	0.00214811	0.0223905	up
Sema4c	-1.3238	5.15596	9.41658	0.00215032	0.0224015	down
Acss2os	2.99972	-2.06655	9.4154	0.00215171	0.0224041	up
Tnks	1.22595	6.73898	9.40724	0.0021613	0.0224894	up
Dgke	1.20199	5.51087	9.40648	0.0021622	0.0224894	up
Pls3	1.33039	6.47518	9.40369	0.00216549	0.0225117	up
Sash3	-1.72246	5.1444	9.39428	0.00217663	0.0226155	down
Scn7a	1.71802	1.38074	9.38434	0.00218847	0.0227264	up
Sphk1	-1.52466	2.90413	9.37878	0.00219512	0.0227834	down
Uba52rt	-2.22251	7.03994	9.37749	0.00219666	0.0227873	down
Sis	3.73699	-2.74084	9.36964	0.00220609	0.022873	up
Smim10l2a	1.49074	2.97717	9.3656	0.00221096	0.0229113	up
Drp2	1.19535	5.65868	9.35347	0.00222563	0.0230512	up
Art4	-1.75225	1.02274	9.3514	0.00222816	0.0230651	down
Map3k11	-1.366	5.74522	9.34736	0.00223307	0.0231038	down
Metrn	-1.26914	5.79606	9.34095	0.0022409	0.0231725	down
Ush1g	-2.18346	-0.0478552	9.33767	0.0022449	0.0231951	down
Kcnj12	1.60313	2.59938	9.33722	0.00224545	0.0231951	up
Cdk1	-1.78241	4.59067	9.33592	0.00224706	0.0231994	down
Faim2	1.49903	7.98575	9.33379	0.00224966	0.0232141	up
Hs3st4	1.74795	3.88106	9.33181	0.0022521	0.023227	up
Mmel1	1.9622	0.404748	9.32238	0.00226372	0.0233345	up
Ces2e	-2.92548	-2.08119	9.3213	0.00226505	0.023336	down
Bmpr2	1.30428	6.56947	9.31958	0.00226718	0.0233456	up
Gm10222	2.52954	3.9006	9.31441	0.00227358	0.0233992	up
Vkorc1	-1.94602	2.20284	9.31262	0.0022758	0.0234098	down
Cib1	-1.41457	4.93554	9.31003	0.00227902	0.0234294	down
Tnf	-2.19454	1.95449	9.30917	0.0022801	0.0234294	down
Ppp1r14b	-1.43558	4.35526	9.30441	0.00228603	0.0234667	down
Gm11826	-2.71387	-2.06294	9.30405	0.00228648	0.0234667	down
Ap1m2	1.85528	-0.341898	9.30337	0.00228733	0.0234667	up
Bmp7	-1.51315	5.22792	9.30018	0.00229131	0.0234945	down
Neurl2	-1.80634	1.88339	9.29818	0.00229381	0.0234945	down
Pdzd8	1.29955	5.93637	9.29771	0.00229441	0.0234945	up
Sorcs1	1.20618	4.82706	9.29736	0.00229484	0.0234945	up
Msmo1	1.4779	4.77344	9.29616	0.00229635	0.0234976	up
ND5	2.90188	13.075	9.29281	0.00230056	0.0235284	up
Msln	-1.64225	1.07174	9.29174	0.00230189	0.0235298	down
4930511M06Rik	3.46505	-2.15201	9.28893	0.00230543	0.0235536	up
1110038B12Rik	-1.39001	4.34868	9.28723	0.00230756	0.0235565	down
Usp33	1.17661	5.41322	9.2868	0.00230811	0.0235565	up
Scgb1a1	-3.12701	-2.52904	9.27838	0.00231875	0.0236527	down
Rpl41	-1.50419	8.29693	9.27331	0.00232517	0.0237059	down
Gm6883	-3.77336	-3.25287	9.26636	0.00233401	0.0237572	down
Poc1a	-1.38389	3.50257	9.26622	0.00233419	0.0237572	down
Myo9a	1.25508	6.20593	9.26556	0.00233504	0.0237572	up
Lamtor1	-1.33788	6.52632	9.26554	0.00233506	0.0237572	down
Rab29	-1.42602	4.16563	9.26372	0.00233738	0.0237684	down
Nkiras2	-1.32822	5.1606	9.25609	0.00234714	0.023854	down
Atpaf1	1.18404	4.67496	9.25523	0.00234823	0.023854	up
Gm15191	-2.92276	-2.4236	9.25372	0.00235018	0.0238613	down
Gm11413	3.00202	-2.50759	9.24818	0.0023573	0.0239213	up
Sec13	-1.35352	6.40823	9.2436	0.00236319	0.0239687	down
Sowahb	1.98669	2.06133	9.23385	0.00237581	0.0240544	up
Uba7	-1.4211	5.39694	9.23369	0.00237603	0.0240544	down
Akap17b	1.3784	4.12584	9.23344	0.00237635	0.0240544	up
Selplg	-1.20947	6.86827	9.23309	0.0023768	0.0240544	down
Cfp	-1.32723	5.01404	9.23175	0.00237854	0.0240544	down
Cndp2	-1.37185	7.34876	9.23138	0.00237902	0.0240544	down
Kdf1	3.77996	-2.63595	9.22921	0.00238184	0.0240705	up
Lsm10	-1.54953	3.68093	9.22219	0.00239099	0.0241505	down
Parp10	-1.50642	4.27651	9.21365	0.00240217	0.0242509	down
Cdc37l1	1.2375	6.75248	9.21116	0.00240545	0.0242675	up
Vgf	1.9343	5.28365	9.21051	0.0024063	0.0242675	up
Vstm5	1.62325	2.51663	9.20687	0.00241109	0.0243016	up
Gm17484	1.94022	-0.640225	9.20606	0.00241216	0.0243016	up
Enox1	1.30244	3.72802	9.20324	0.00241587	0.0243041	up
Qng1	-1.29558	4.44138	9.20273	0.00241654	0.0243041	down
Tradd	-1.40256	3.48591	9.20258	0.00241675	0.0243041	down
Mob3a	-1.33487	5.42599	9.2021	0.00241738	0.0243041	down
Gdf15	-2.36555	2.31828	9.19888	0.00242163	0.0243344	down
Tmem47	1.7827	7.09735	9.19639	0.00242493	0.0243351	up
Sh3tc1	-1.68275	4.17097	9.19588	0.0024256	0.0243351	down
Twf2	-1.25432	5.76149	9.19562	0.00242595	0.0243351	down
Ccdc73	1.75082	2.48592	9.19427	0.00242774	0.0243351	up
Slc39a11	-1.23857	4.89174	9.19414	0.00242791	0.0243351	down
Fabp7	-1.62469	6.97326	9.19155	0.00243135	0.0243571	down
Tnfaip2	-1.80468	5.1746	9.1885	0.00243541	0.0243852	down
Stard8	-1.15742	5.78074	9.18257	0.0024433	0.0244517	down
Tnfrsf12a	-1.32406	3.73583	9.17766	0.00244987	0.0244877	down
Ngb	1.82767	1.7165	9.17715	0.00245055	0.0244877	up
Camsap3	1.40454	3.82803	9.17708	0.00245065	0.0244877	up
Ptch1	1.18662	5.53398	9.17398	0.00245481	0.0245168	up
Cyfip2	1.47924	8.86049	9.16814	0.00246265	0.0245825	up
Tmem40	-1.79977	0.67343	9.16714	0.00246399	0.0245834	down
Zmym2	1.34216	6.05223	9.16381	0.00246848	0.0246052	up
C1ql1	-1.44152	4.4498	9.16365	0.00246869	0.0246052	down
Chga	1.69203	6.43835	9.15944	0.00247438	0.0246451	up
Ash1l	1.19625	6.79056	9.15883	0.00247521	0.0246451	up
Ehbp1	1.2185	5.2016	9.15666	0.00247815	0.0246618	up
H2az1	-1.34881	7.47957	9.14626	0.00249227	0.0247791	down
Fam236c	2.63307	-2.23729	9.14611	0.00249247	0.0247791	up
Gm23119	2.26926	-1.29858	9.14059	0.00250001	0.0248377	up
Wdr17	1.40688	3.35999	9.13994	0.0025009	0.0248377	up
Bbs4	1.24202	4.64599	9.13783	0.00250378	0.0248425	up
Wnt16	-2.0292	0.741427	9.13773	0.00250392	0.0248425	down
Ddx41	-1.22417	5.94704	9.13579	0.00250657	0.0248553	down
Gm20300	1.43603	4.32126	9.13493	0.00250775	0.0248553	up
Gm19951	-2.27976	-1.43874	9.13319	0.00251013	0.0248663	down
Cd37	-1.74286	6.47747	9.13174	0.00251212	0.0248701	down
Septin3	1.39942	7.68752	9.13106	0.00251306	0.0248701	up
Arxes2	1.54462	3.5979	9.12777	0.00251759	0.0249024	up
Gpr132	-1.96606	-0.0519209	9.12281	0.00252442	0.0249574	down
Myd88	-1.47883	4.49156	9.12045	0.00252768	0.024977	down
Irf5	-1.54233	5.46407	9.11948	0.00252902	0.0249776	down
Elapor1	1.46659	4.30097	9.11541	0.00253465	0.0250206	up
Ldc1	3.97323	-2.66935	9.11343	0.0025374	0.0250351	up
Prkd2	-1.39185	4.22383	9.11183	0.00253961	0.0250443	down
Bdnf	1.77932	2.44099	9.11047	0.00254151	0.0250504	up
Zfp738	1.38208	4.12764	9.108	0.00254493	0.0250655	up
Fcgrt	-1.32238	5.45003	9.10752	0.0025456	0.0250655	down
Plxnb2	-1.71081	8.95121	9.10402	0.00255049	0.025101	down
Oxgr1	2.6936	-2.07333	9.09613	0.00256151	0.0251868	up
D430041D05Rik	1.33798	6.37283	9.09551	0.00256237	0.0251868	up
Vwa5b2	1.39506	5.12679	9.09502	0.00256307	0.0251868	up
Brinp1	1.52235	5.96602	9.09142	0.00256812	0.0252158	up
Fmnl3	-1.39262	6.39274	9.09108	0.00256859	0.0252158	down
Penk	1.40695	4.11007	9.08448	0.00257787	0.0252942	up
Ccdc177	1.49625	2.48523	9.07884	0.00258583	0.025354	up
Rtl5	1.33263	4.39617	9.07833	0.00258656	0.025354	up
Dpf3	1.64922	1.74147	9.07658	0.00258904	0.0253656	up
Sacm1l	1.35256	5.34223	9.07514	0.00259108	0.0253724	up
[truncated: 3,674 more rows]
