# Supplementary material for: Synergistic Therapeutic Platform Combining Transcranial Low-Intensity Ultrasound Stimulation and Curcumin Load Liposome Ameliorates Cerebral Ischemia by Modulating Microglia Polarization-Mediated Neuroinflammatory Microenvironment
Source: Research (Wash D C). 2025 Sep 11;8:0861. doi: 10.34133/research.0861 (PMC12423505; doi:10.34133/research.0861)
Supplement: Supplementary 1 — Figs. S1 to S16 Tables S1 to S4 [file research.0861.f1.zip › Supplementary Table 4.xlsx]

## Sheet: data
	category	subcategory	ID	Description	GeneRatio	BgRatio	RichFactor	FoldEnrichment	zScore	pvalue	p.adjust	qvalue	geneID	Count	up	down	log_pvalue
mmu04512	Environmental Information Processing	Signaling molecules and interaction	mmu04512	ECM-receptor interaction	0.0258765	89/9569	0.348315	2.78216	6.38979	4.31667e-08	9.83723e-07	6.30436e-07	Lamc3/Hspg2/Col4a1/Itga5/Col4a2/Lama1/Itgb3/Itgb7/Col6a1/Col6a2/Lamb2/Lamb1/Tnc/Itga11/Vwf/Col4a5/Col6a3/Lama5/Col1a1/Col2a1/Itgb5/Fn1/Sdc1/Col1a2/Thbs4/Col4a6/Lamc1/Thbs2/Thbs3/Col6a6/Tnxb	31	0	31	7.36485
mmu04064	Environmental Information Processing	Signal transduction	mmu04064	NF-kappa B signaling pathway	0.0283806	107/9569	0.317757	2.53808	6.05242	1.28658e-07	2.43021e-06	1.55744e-06	Pidd1/Ccl4/Card11/Ltbr/Cd40/Gadd45b/Plcg2/Tnfrsf1a/Tnf/Tradd/Myd88/Ticam1/Tnfsf14/Nfkb2/Map3k14/Syk/Traf2/Ccl19/Icam1/Irak4/Lbp/Rela/Pias4/Ppp1r13l/Traf1/Cxcl12/Blnk/Btk/Bcl2a1d/Tnfaip3/Relb/Nfkb1/Gadd45a/Traf5	34	0	34	6.89056
mmu04668	Environmental Information Processing	Signal transduction	mmu04668	TNF signaling pathway	0.0300501	118/9569	0.305085	2.43686	5.94109	1.74756e-07	3.08359e-06	1.97617e-06	Ccl2/Rhbdf1/Frmd8/Ripk3/Rhbdf2/Map2k3/Irf1/Mmp14/Tnfrsf1a/Tnf/Tradd/Pik3cd/Cebpb/Map3k14/Fadd/Traf2/Icam1/Rela/Lif/Traf1/Casp7/Jag1/Rps6ka4/Akt2/Akt1/Tnfrsf1b/Creb3l3/Bcl3/Ccl5/Tnfaip3/Creb3l1/Jun/Mapk3/Socs3/Nfkb1/Traf5	36	0	36	6.75757
mmu04151	Environmental Information Processing	Signal transduction	mmu04151	PI3K-Akt signaling pathway	0.0634391	367/9569	0.207084	1.65408	4.83365	4.50014e-06	4.25014e-05	2.72377e-05	Lamc3/Ccnd1/Angpt2/Pkn3/Eif4ebp1/Gngt2/Epha2/Pdgfrb/Col4a1/Il3ra/Itga5/Col4a2/Lama1/Itgb3/Itgb7/Col6a1/Col6a2/Lamb2/Lamb1/Tnc/Erbb2/Efna1/Il4ra/Itga11/Vwf/Ccnd3/Pik3cd/Col4a5/Trp53/Col6a3/Jak3/Lama5/Col1a1/Col2a1/Itgb5/Pik3r5/Ifnar2/Cdk4/Pkn1/Fn1/Lpar5/Rxra/Pdgfb/Syk/Col1a2/Thbs4/Angpt4/Nos3/Rela/Cdk2/Bcl2l11/Col4a6/Lamc1/Gnb2/Myc/Map2k2/Thbs2/Akt2/Pik3ap1/Akt1/Pik3r6/Creb3l3/Pck2/Lpar2/Creb3l1/E…	76	0	76	5.34677
mmu04071	Environmental Information Processing	Signal transduction	mmu04071	Sphingolipid signaling pathway	0.0267112	126/9569	0.253968	2.02857	4.39656	5.58146e-05	0.000379539	0.000243234	S1pr2/Rac2/Bax/Plcb3/Tnfrsf1a/Sphk1/Tnf/Tradd/Plcb2/Pik3cd/Trp53/Sphk2/Gnai2/Sptssa/Traf2/Gna12/Bdkrb2/Ctsd/S1pr3/Nos3/Rela/Bid/Map2k2/S1pr4/Akt2/Akt1/Abcc1/Mapk3/Nfkb1/Smpd2/Ppp2r3d/Pld2	32	0	32	4.25325
mmu04330	Environmental Information Processing	Signal transduction	mmu04330	Notch signaling pathway	0.015025	63/9569	0.285714	2.28214	3.86239	0.000510468	0.00284523	0.00182341	Notch4/Notch1/Psen2/Mfng/Lfng/Notch3/Ncstn/Dll4/Dtx4/Aph1a/Rbpjl/Jag1/Dtx2/Tle3/Ctbp2/Hdac1/Notch2/Maml1	18	0	18	3.29203
mmu04060	Environmental Information Processing	Signaling molecules and interaction	mmu04060	Cytokine-cytokine receptor interaction	0.0467446	294/9569	0.190476	1.52142	3.43525	0.000758252	0.00415815	0.00266482	Ackr4/Ccl2/Ccl4/Il21r/Il3ra/Ccl8/Clcf1/Csf2ra/Ltbr/Crlf2/Cd40/Acvrl1/Tnfsf12/Pf4/Tnfrsf1a/Tnf/Bmp7/Gdf15/Tnfrsf12a/Il4ra/Ebi3/Tnfsf14/Inhbb/Ccl3/Il27ra/Ifnar2/Il17ra/Il22ra1/Ccr6/Ccl19/Tgfb1/Ccr7/Ccl7/Lif/Il17rc/Tnfrsf13b/Tnfrsf14/Cxcl12/Il1f10/Bmp4/Cxcr4/Tnfrsf1b/Cxcl16/Ccr1/Ccl5/Tnfrsf10b/Epor/Tnfsf13/Il11ra1/Tnfrsf9/Il2rb/Bmp6/Gdf3/Il16/Bmp15/Csf2rb2	56	0	56	3.12019
mmu04371	Environmental Information Processing	Signal transduction	mmu04371	Apelin signaling pathway	0.0258765	139/9569	0.223022	1.78138	3.51046	0.000856617	0.00448076	0.00287157	Ccnd1/Gngt2/Serpine1/Itpr3/Acta2/Ccn2/Plcb3/Sphk1/Plcb2/Adcy4/Notch3/Sphk2/Cdh1/Gnai2/Pik3r5/Calml3/Rras/Nos2/Nos3/Gnb2/Map2k2/Adcy3/Jag1/Plat/Akt2/Akt1/Aplnr/Pik3r6/Adcy7/Mapk3/Rps6	31	0	31	3.06721
mmu04061	Environmental Information Processing	Signaling molecules and interaction	mmu04061	Viral protein interaction with cytokine and cytokine receptor	0.0191987	95/9569	0.242105	1.93381	3.46022	0.00121354	0.00581131	0.00372427	Ackr4/Ccl2/Ccl4/Ccl8/Ltbr/Pf4/Tnfrsf1a/Tnf/Tnfsf14/Ccl3/Il22ra1/Ccr6/Ccl19/Ccr7/Ccl7/Tnfrsf14/Cxcl12/Cxcr4/Tnfrsf1b/Ccr1/Ccl5/Tnfrsf10b/Il2rb	23	0	23	2.91595
mmu04072	Environmental Information Processing	Signal transduction	mmu04072	Phospholipase D signaling pathway	0.0258765	149/9569	0.208054	1.66182	3.08007	0.00277017	0.0110807	0.00710125	Pdgfrb/Agpat2/Plpp2/Plcg2/Plcb3/Sphk1/Plcb2/Pik3cd/Adcy4/Sphk2/Cyth4/Pik3r5/Lpar5/Pdgfb/Avpr1a/Syk/Rras/Arf6/Shc1/Gna12/Ralb/Map2k2/Adcy3/Akt2/Akt1/Pik3r6/Dnm2/Adcy7/Lpar2/Mapk3/Pld2	31	0	31	2.55749
mmu04066	Environmental Information Processing	Signal transduction	mmu04066	HIF-1 signaling pathway	0.0208681	117/9569	0.213675	1.70673	2.9096	0.00474003	0.018108	0.0116048	Angpt2/Eif4ebp1/Hmox1/Hk3/Serpine1/Ltbr/Plcg2/Erbb2/Pik3cd/Mknk2/Hk2/Timp1/Angpt4/Nos2/Nos3/Rela/Elob/Map2k2/Ldha/Akt2/Akt1/Pfkfb3/Mapk3/Nfkb1/Rps6	25	0	25	2.32422
mmu04015	Environmental Information Processing	Signal transduction	mmu04015	Rap1 signaling pathway	0.033389	214/9569	0.186916	1.49299	2.75912	0.005684	0.0207802	0.0133174	Angpt2/Rac2/Arap3/Sipa1/Epha2/Pdgfrb/Id1/Vasp/Vav1/Itgb3/Map2k3/Plcb3/Pfn1/Efna1/Prkd2/Plcb2/Pik3cd/Adcy4/Cdh1/Tln1/Gnai2/Calml3/Lpar5/Pdgfb/Rras/Angpt4/Actg1/Ralb/Actb/Itgb2/Map2k2/Adcy3/Akt2/Akt1/Vav2/Adcy7/Lpar2/Mapk3/Bcar1/Pgf	40	0	40	2.24535
mmu04370	Environmental Information Processing	Signal transduction	mmu04370	VEGF signaling pathway	0.0116861	58/9569	0.241379	1.92801	2.68167	0.0106862	0.0356207	0.0228282	Rac2/Mapkapk2/Plcg2/Sphk1/Pik3cd/Sphk2/Mapkapk3/Nos3/Map2k2/Akt2/Akt1/Hspb1/Mapk3/Pxn	14	0	14	1.97118
mmu04390	Environmental Information Processing	Signal transduction	mmu04390	Hippo signaling pathway	0.0250417	158/9569	0.189873	1.51661	2.47699	0.0122904	0.0394219	0.0252642	Ccnd1/Wnt6/Id1/Tead2/Birc5/Serpine1/Wtip/Afp/Ccn2/Bmp7/Wnt16/Fzd2/Ccnd3/Tead3/Ajuba/Crb2/Cdh1/Llgl2/Actg1/Actb/Tgfb1/Rassf1/Tcf7l1/Limd1/Itgb2/Myc/Bmp4/Llgl1/Bmp6/Yap1	30	0	30	1.91044
mmu04010	Environmental Information Processing	Signal transduction	mmu04010	MAPK signaling pathway	0.042571	299/9569	0.170569	1.36241	2.40852	0.0124849	0.0396717	0.0254243	Angpt2/Rac2/Epha2/Pdgfrb/Rps6ka1/Mapkapk2/Gadd45b/Map2k3/Mapk7/Erbb2/Tnfrsf1a/Efna1/Arrb2/Map3k11/Tnf/Tradd/Myd88/Map4k1/Nfkb2/Flna/Mknk2/Trp53/Dusp6/Mapkapk3/Map3k14/Pdgfb/Rras/Angpt4/Traf2/Gna12/Tgfb1/Irak4/Rela/Map3k3/Cdc25b/Myc/Map2k2/Rps6ka4/Akt2/Cacng1/Akt1/Rasgrp4/Nfatc1/Relb/Hspb1/Jun/Mapk3/Pgf/Nfkb1/Gadd45a/Srf	51	0	51	1.90361
mmu04514	Environmental Information Processing	Signaling molecules and interaction	mmu04514	Cell adhesion molecules	0.0275459	179/9569	0.184358	1.47255	2.41431	0.0137731	0.0433597	0.0277878	H2-Ab1/H2-Eb1/Cldn5/H2-Aa/H2-T23/Itgb7/Cd40/Cdh5/Nectin2/H2-DMa/Selplg/Spn/H2-M3/H2-D1/Cdh1/H2-K1/Sdc1/Icam1/Cldn15/F11r/Itgb2/H2-DMb1/Siglec1/Icam2/Esam/Cd276/Cd22/H2-DMb2/H2-T22/H2-T10/Pvr/Vsir/Pecam1	33	0	33	1.86097
mmu04630	Environmental Information Processing	Signal transduction	mmu04630	JAK-STAT signaling pathway	0.0250417	171/9569	0.175439	1.40131	2.00315	0.0338784	0.0921492	0.0590554	Ccnd1/Socs1/Il21r/Pdgfrb/Il3ra/Stat5a/Clcf1/Csf2ra/Crlf2/Il4ra/Ccnd3/Pik3cd/Tyk2/Jak3/Il27ra/Ptpn6/Ifnar2/Pdgfb/Il22ra1/Stat6/Pias4/Lif/Myc/Akt2/Akt1/Epor/Il11ra1/Socs3/Il2rb/Csf2rb2	30	0	30	1.47008
mmu04022	Environmental Information Processing	Signal transduction	mmu04022	cGMP-PKG signaling pathway	0.0250417	172/9569	0.174419	1.39316	1.96832	0.0363094	0.0964469	0.0618096	Kcnj8/Atp2a3/Vasp/Itpr3/Plcb3/Plcb2/Nfatc4/Myl9/Adcy4/Gnai2/Pik3r5/Calml3/Gna12/Bdkrb2/Nos3/Ednra/Map2k2/Adcy3/Akt2/Akt1/Pik3r6/Creb3l3/Nfatc1/Adcy7/Creb3l1/Mapk3/Irs3/Atp1a4/Srf/Adrb2	30	0	30	1.43998
mmu04392	Environmental Information Processing	Signal transduction	mmu04392	Hippo signaling pathway - multiple species	0.00584307	27/9569	0.259259	2.07083	2.10781	0.0440464	0.1126	0.0721615	Tead2/Wtip/Tead3/Ajuba/Rassf1/Limd1/Yap1	7	0	7	1.35609
